# Supplementary material for: Ion sieving by a two-dimensional Ti3C2Tx alginate lamellar membrane with stable interlayer spacing
Source: Nat Commun. 2020 Jul 15;11:3540. doi: 10.1038/s41467-020-17373-4 (PMC7363915; doi:10.1038/s41467-020-17373-4)
Supplement: Supplementary file 3 — Source Data [file 41467_2020_17373_MOESM3_ESM.xlsx]

## Sheet: Figure 2b
Figure 2b
2 Theta (degree)	Intensity (a.u.)
	Ti3AlC2	Ti3C2Tx
5	1171	1551
5.02	1227	1485
5.04	1151	1602
5.06	1221	1653
5.08	1170	1549
5.1	1173	1590
5.12	1173	1700
5.14	1139	1740
5.16	1115	1707
5.18	1220	1850
5.2	1177	1887
5.22	1147	1835
5.24	1217	1959
5.26	1152	1984
5.28	1231	2160
5.3	1188	2240
5.32	1151	2300
5.34	1179	2404
5.36	1165	2456
5.38	1143	2662
5.4	1181	2646
5.42	1157	2783
5.44	1174	3039
5.46	1160	3096
5.48	1178	3311
5.5	1176	3503
5.52	1181	3740
5.54	1179	3943
5.56	1189	4311
5.58	1146	4682
5.6	1128	5232
5.62	1185	5618
5.64	1168	6128
5.66	1203	6774
5.68	1205	7645
5.7	1189	8588
5.72	1134	9636
5.74	1199	10771
5.76	1140	12339
5.78	1125	13674
5.8	1163	15120
5.82	1158	16787
5.84	1147	18365
5.86	1158	19691
5.88	1143	21280
5.9	1163	22402
5.92	1119	23008
5.94	1171	23453
5.96	1167	24075
5.98	1168	24275
6	1121	23861
6.02	1102	23628
6.04	1123	22735
6.06	1210	21967
6.08	1119	20740
6.1	1123	19732
6.12	1171	18118
6.14	1147	16782
6.16	1133	15351
6.18	1139	13711
6.2	1151	12354
6.22	1117	11254
6.24	1118	9927
6.26	1159	9053
6.28	1133	8090
6.3	1133	7755
6.32	1123	7061
6.34	1228	6716
6.36	1102	6435
6.38	1156	6014
6.4	1177	5747
6.42	1125	5542
6.44	1149	5440
6.46	1097	5209
6.48	1035	4966
6.5	1110	4895
6.52	1107	4828
6.54	1137	4646
6.56	1129	4659
6.58	1098	4613
6.6	1086	4488
6.62	1105	4391
6.64	1128	4347
6.66	1109	4281
6.68	1085	4264
6.7	1141	4224
6.72	1131	4086
6.74	1083	4045
6.76	1113	4138
6.78	1107	4023
6.8	1099	3936
6.82	1155	3935
6.84	1077	3808
6.86	1077	3747
6.88	1088	3797
6.9	1156	3600
6.92	1064	3857
6.94	1130	3552
6.96	1136	3578
6.98	1108	3493
7	1071	3425
7.02	1132	3439
7.04	1023	3365
7.06	1068	3237
7.08	1122	3160
7.1	1135	3030
7.12	1176	2962
7.14	1063	2838
7.16	1085	2731
7.18	1067	2628
7.2	1073	2463
7.22	1073	2379
7.24	1073	2355
7.26	1075	2278
7.28	1106	2127
7.3	1083	2031
7.32	1091	2087
7.34	1091	1941
7.36	1101	1854
7.38	1084	1857
7.4	1101	1911
7.42	1032	1656
7.44	1069	1695
7.46	1152	1757
7.48	1119	1702
7.5	1081	1707
7.52	1123	1668
7.54	1084	1577
7.56	1061	1554
7.58	1045	1530
7.6	1065	1552
7.62	1073	1529
7.64	1057	1487
7.66	1048	1469
7.68	1069	1474
7.7	1057	1459
7.72	1047	1582
7.74	1005	1459
7.76	1048	1444
7.78	999	1433
7.8	1046	1403
7.82	1056	1332
7.84	1106	1361
7.86	1074	1451
7.88	1074	1427
7.9	1041	1374
7.92	1027	1391
7.94	1051	1377
7.96	995	1360
7.98	1074	1312
8	1009	1345
8.02	1061	1415
8.04	1068	1286
8.06	1025	1321
8.08	1042	1336
8.1	1035	1327
8.12	1039	1355
8.14	1022	1332
8.16	1022	1284
8.18	1018	1257
8.2	1089	1295
8.22	1066	1298
8.24	1042	1319
8.26	1058	1289
8.28	1064	1295
8.3	1052	1280
8.32	1020	1283
8.34	1069	1250
8.36	1035	1245
8.38	1021	1232
8.4	1056	1282
8.42	985	1283
8.44	1037	1255
8.46	990	1215
8.48	998	1242
8.5	1047	1277
8.52	1026	1173
8.54	1044	1292
8.56	1015	1180
8.58	989	1221
8.6	1083	1173
8.62	1044	1208
8.64	994	1176
8.66	1059	1246
8.68	1026	1170
8.7	998	1176
8.72	1009	1170
8.74	975	1232
8.76	1006	1206
8.78	1029	1190
8.8	988	1206
8.82	1014	1217
8.84	976	1192
8.86	1074	1142
8.88	1048	1226
8.9	1015	1229
8.92	1011	1206
8.94	1002	1196
8.96	1043	1200
8.98	1037	1171
9	1058	1168
9.02	1058	1165
9.04	1109	1209
9.06	1093	1157
9.08	1175	1151
9.1	1242	1227
9.12	1252	1145
9.14	1244	1164
9.16	1250	1143
9.18	1335	1164
9.2	1345	1145
9.22	1431	1159
9.24	1468	1133
9.26	1571	1198
9.28	1639	1182
9.3	1784	1148
9.32	1957	1168
9.34	2199	1133
9.36	2256	1141
9.38	2444	1114
9.4	2815	1069
9.42	3259	1132
9.44	3530	1112
9.46	3950	1135
9.48	4019	1073
9.5	4091	1096
9.52	3881	1103
9.54	3473	1076
9.56	3062	1133
9.58	2500	1182
9.6	1764	1136
9.62	1274	1082
9.64	1137	1098
9.66	1021	1097
9.68	977	1113
9.7	1009	1164
9.72	988	1122
9.74	938	1087
9.76	890	1103
9.78	960	1094
9.8	909	1120
9.82	880	1123
9.84	920	1097
9.86	906	1089
9.88	883	1100
9.9	904	1140
9.92	848	1073
9.94	872	1068
9.96	901	1088
9.98	858	1021
10	889	1110
10.02	864	1091
10.04	898	1129
10.06	836	1095
10.08	879	1088
10.1	868	1093
10.12	884	1060
10.14	933	1002
10.16	881	1085
10.18	907	1037
10.2	840	1060
10.22	895	1030
10.24	865	1050
10.26	839	1044
10.28	900	1090
10.3	795	1132
10.32	851	1033
10.34	850	1055
10.36	779	1070
10.38	795	1031
10.4	804	1014
10.42	841	1015
10.44	863	1024
10.46	834	982
10.48	871	1008
10.5	810	1036
10.52	804	1023
10.54	837	982
10.56	851	1017
10.58	809	981
10.6	840	1014
10.62	840	1032
10.64	794	945
10.66	783	1004
10.68	805	1047
10.7	735	966
10.72	802	955
10.74	834	955
10.76	767	1012
10.78	797	1021
10.8	759	966
10.82	754	982
10.84	763	971
10.86	833	974
10.88	722	974
10.9	810	1060
10.92	823	1024
10.94	756	932
10.96	706	933
10.98	738	924
11	758	992
11.02	794	974
11.04	717	989
11.06	759	984
11.08	799	931
11.1	749	956
11.12	752	916
11.14	728	983
11.16	773	950
11.18	771	906
11.2	710	993
11.22	727	948
11.24	732	944
11.26	740	980
11.28	737	953
11.3	780	1012
11.32	712	930
11.34	720	951
11.36	734	945
11.38	705	978
11.4	743	948
11.42	697	920
11.44	719	963
11.46	709	947
11.48	700	920
11.5	707	939
11.52	713	902
11.54	739	901
11.56	732	955
11.58	681	911
11.6	697	938
11.62	761	919
11.64	673	962
11.66	674	944
11.68	710	966
11.7	714	981
11.72	697	1047
11.74	704	956
11.76	690	1008
11.78	663	1077
11.8	732	1070
11.82	674	1027
11.84	699	1067
11.86	708	1058
11.88	632	1121
11.9	662	1092
11.92	684	1103
11.94	699	1098
11.96	675	1068
11.98	660	1080
12	659	1122
12.02	683	1105
12.04	675	1082
12.06	668	1077
12.08	678	1081
12.1	689	1035
12.12	710	995
12.14	668	1000
12.16	610	1012
12.18	680	1047
12.2	633	1032
12.22	625	964
12.24	653	969
12.26	677	959
12.28	630	944
12.3	655	1022
12.32	619	975
12.34	613	1009
12.36	606	959
12.38	611	981
12.4	613	932
12.42	650	935
12.44	656	992
12.46	634	977
12.48	622	986
12.5	620	955
12.52	608	958
12.54	643	963
12.56	640	935
12.58	629	998
12.6	617	951
12.62	605	951
12.64	621	920
12.66	584	965
12.68	652	961
12.7	594	958
12.72	587	987
12.74	603	971
12.76	587	964
12.78	612	942
12.8	602	980
12.82	621	988
12.84	616	1029
12.86	624	929
12.88	625	901
12.9	639	949
12.92	656	989
12.94	614	974
12.96	601	965
12.98	634	927
13	600	956
13.02	569	1006
13.04	577	973
13.06	589	955
13.08	600	984
13.1	540	953
13.12	582	1010
13.14	569	944
13.16	569	970
13.18	572	1015
13.2	569	963
13.22	552	1028
13.24	573	977
13.26	555	944
13.28	540	998
13.3	557	991
13.32	548	1019
13.34	529	1020
13.36	565	1006
13.38	521	1005
13.4	540	995
13.42	563	1045
13.44	530	1004
13.46	508	975
13.48	504	998
13.5	526	1027
13.52	578	1064
13.54	548	996
13.56	522	1015
13.58	501	1043
13.6	501	1040
13.62	544	1062
13.64	517	1024
13.66	490	1088
13.68	550	1049
13.7	539	1119
13.72	525	1171
13.74	531	1132
13.76	528	1081
13.78	498	1097
13.8	535	1140
13.82	534	1084
13.84	538	1224
13.86	501	1154
13.88	513	1204
13.9	542	1230
13.92	505	1229
13.94	525	1237
13.96	487	1230
13.98	500	1253
14	504	1236
14.02	531	1246
14.04	531	1205
14.06	508	1275
14.08	484	1279
14.1	532	1290
14.12	462	1270
14.14	478	1250
14.16	467	1250
14.18	507	1274
14.2	520	1265
14.22	479	1185
14.24	471	1215
14.26	488	1224
14.28	465	1201
14.3	436	1198
14.32	457	1188
14.34	487	1084
14.36	471	1116
14.38	514	1099
14.4	469	1121
14.42	446	1047
14.44	470	1076
14.46	520	1047
14.48	472	1034
14.5	499	1032
14.52	442	1031
14.54	470	1008
14.56	463	1059
14.58	428	987
14.6	509	962
14.62	500	939
14.64	412	978
14.66	445	1014
14.68	452	914
14.7	465	873
14.72	466	937
14.74	423	904
14.76	478	943
14.78	485	950
14.8	465	981
14.82	452	888
14.84	427	933
14.86	442	912
14.88	469	904
14.9	453	936
14.92	445	941
14.94	440	933
14.96	456	869
14.98	415	911
15	456	920
15.02	416	917
15.04	434	912
15.06	410	932
15.08	415	908
15.1	464	939
15.12	477	871
15.14	457	947
15.16	425	948
15.18	418	940
15.2	434	899
15.22	429	898
15.24	405	909
15.26	388	871
15.28	463	888
15.3	435	908
15.32	470	856
15.34	427	876
15.36	418	865
15.38	453	903
15.4	419	905
15.42	439	945
15.44	449	867
15.46	431	869
15.48	423	901
15.5	409	900
15.52	433	894
15.54	420	913
15.56	405	907
15.58	413	908
15.6	411	915
15.62	408	930
15.64	412	866
15.66	401	926
15.68	426	915
15.7	433	893
15.72	397	939
15.74	417	942
15.76	407	947
15.78	416	952
15.8	448	875
15.82	393	874
15.84	381	900
15.86	412	917
15.88	380	950
15.9	405	901
15.92	429	951
15.94	386	948
15.96	374	935
15.98	405	931
16	366	935
16.02	376	963
16.04	386	980
16.06	392	957
16.08	357	980
16.1	384	1012
16.12	389	977
16.14	383	946
16.16	385	982
16.18	366	935
16.2	380	1003
16.22	399	974
16.24	406	1037
16.26	398	1011
16.28	404	974
16.3	411	993
16.32	391	964
16.34	376	978
16.36	417	987
16.38	381	1056
16.4	370	979
16.42	397	1021
16.44	354	1029
16.46	372	969
16.48	400	1004
16.5	390	1030
16.52	369	1033
16.54	351	1093
16.56	375	1013
16.58	362	993
16.6	417	1029
16.62	372	1011
16.64	380	1054
16.66	391	1074
16.68	386	1112
16.7	360	1107
16.72	339	1092
16.74	392	1151
16.76	380	1049
16.78	355	1093
16.8	346	1106
16.82	374	1124
16.84	362	1151
16.86	372	1132
16.88	358	1217
16.9	382	1193
16.92	364	1200
16.94	357	1170
16.96	333	1247
16.98	376	1208
17	362	1209
17.02	347	1216
17.04	361	1335
17.06	359	1334
17.08	354	1270
17.1	360	1270
17.12	362	1356
17.14	333	1374
17.16	369	1378
17.18	338	1359
17.2	329	1386
17.22	404	1455
17.24	363	1537
17.26	386	1518
17.28	382	1503
17.3	356	1664
17.32	335	1611
17.34	349	1773
17.36	314	1782
17.38	341	1817
17.4	328	1887
17.42	362	2041
17.44	344	2075
17.46	341	2137
17.48	298	2185
17.5	311	2361
17.52	389	2506
17.54	346	2553
17.56	346	2679
17.58	334	2907
17.6	336	3154
17.62	331	3382
17.64	334	3630
17.66	336	3682
17.68	311	4124
17.7	348	4502
17.72	323	4747
17.74	336	5323
17.76	325	5650
17.78	294	6030
17.8	307	6423
17.82	323	6765
17.84	354	6839
17.86	353	7112
17.88	305	7321
17.9	334	7334
17.92	322	7418
17.94	340	7435
17.96	326	7533
17.98	351	7165
18	329	6849
18.02	318	6659
18.04	316	6295
18.06	332	5947
18.08	323	5514
18.1	317	5155
18.12	316	4711
18.14	308	4342
18.16	276	3984
18.18	318	3638
18.2	317	3292
18.22	314	3153
18.24	302	2861
18.26	315	2733
18.28	319	2577
18.3	326	2333
18.32	335	2270
18.34	323	2135
18.36	300	2072
18.38	341	2026
18.4	331	1977
18.42	306	1946
18.44	304	1826
18.46	335	1754
18.48	305	1737
18.5	307	1740
18.52	322	1665
18.54	302	1561
18.56	348	1561
18.58	319	1567
18.6	348	1543
18.62	303	1535
18.64	339	1482
18.66	324	1465
18.68	309	1382
18.7	342	1428
18.72	332	1392
18.74	317	1329
18.76	363	1358
18.78	304	1353
18.8	368	1309
18.82	386	1386
18.84	390	1352
18.86	387	1294
18.88	421	1336
18.9	426	1227
18.92	515	1283
18.94	516	1286
18.96	595	1276
18.98	720	1300
19	828	1289
19.02	911	1328
19.04	1014	1318
19.06	1061	1237
19.08	1014	1247
19.1	1016	1202
19.12	980	1163
19.14	857	1219
19.16	690	1188
19.18	580	1177
19.2	483	1155
19.22	393	1195
19.24	351	1231
19.26	345	1147
19.28	311	1236
19.3	318	1219
19.32	286	1210
19.34	318	1144
19.36	309	1168
19.38	310	1120
19.4	293	1166
19.42	297	1207
19.44	285	1183
19.46	305	1204
19.48	290	1209
19.5	314	1185
19.52	263	1242
19.54	323	1159
19.56	265	1177
19.58	289	1183
19.6	307	1180
19.62	287	1145
19.64	296	1230
19.66	260	1174
19.68	278	1166
19.7	309	1133
19.72	282	1117
19.74	298	1125
19.76	274	1154
19.78	280	1118
19.8	296	1135
19.82	276	1148
19.84	273	1120
19.86	276	1108
19.88	296	1091
19.9	278	1151
19.92	290	1103
19.94	291	1141
19.96	278	1119
19.98	258	1141
20	286	1073
20.02	257	1149
20.04	277	1125
20.06	274	1110
20.08	258	1155
20.1	273	1159
20.12	288	1128
20.14	279	1118
20.16	241	1155
20.18	280	1109
20.2	274	1095
20.22	247	1106
20.24	268	1165
20.26	272	1135
20.28	275	1185
20.3	252	1129
20.32	250	1106
20.34	251	1142
20.36	269	1106
20.38	288	1133
20.4	304	1094
20.42	261	1117
20.44	265	1149
20.46	274	1107
20.48	259	1113
20.5	270	1104
20.52	257	1175
20.54	298	1137
20.56	268	1139
20.58	268	1142
20.6	280	1168
20.62	266	1123
20.64	284	1098
20.66	269	1140
20.68	271	1167
20.7	310	1138
20.72	262	1108
20.74	249	1176
20.76	258	1104
20.78	281	1145
20.8	268	1208
20.82	272	1171
20.84	265	1148
20.86	259	1146
20.88	255	1147
20.9	237	1170
20.92	254	1104
20.94	279	1153
20.96	274	1161
20.98	243	1172
21	273	1114
21.02	273	1178
21.04	281	1158
21.06	247	1136
21.08	278	1144
21.1	275	1172
21.12	259	1201
21.14	250	1157
21.16	251	1186
21.18	247	1130
21.2	258	1161
21.22	262	1210
21.24	245	1161
21.26	243	1203
21.28	229	1142
21.3	227	1146
21.32	230	1164
21.34	243	1171
21.36	252	1172
21.38	301	1145
21.4	219	1120
21.42	246	1175
21.44	235	1101
21.46	246	1126
21.48	262	1145
21.5	230	1110
21.52	245	1053
21.54	248	1087
21.56	260	1058
21.58	267	1091
21.6	254	1073
21.62	228	1108
21.64	224	1098
21.66	237	1059
21.68	260	1085
21.7	235	1059
21.72	223	1059
21.74	255	1054
21.76	240	1006
21.78	251	1018
21.8	243	1042
21.82	250	985
21.84	259	1016
21.86	261	988
21.88	256	1024
21.9	218	1041
21.92	252	1068
21.94	253	1043
21.96	249	1014
21.98	253	992
22	232	990
22.02	230	1030
22.04	227	959
22.06	231	983
22.08	229	978
22.1	238	1014
22.12	222	992
22.14	244	976
22.16	242	1009
22.18	246	1006
22.2	250	986
22.22	216	1041
22.24	245	1035
22.26	275	950
22.28	218	992
22.3	220	958
22.32	244	972
22.34	250	952
22.36	237	996
22.38	251	928
22.4	258	966
22.42	231	1026
22.44	237	964
22.46	233	1015
22.48	237	987
22.5	223	968
22.52	229	988
22.54	254	922
22.56	211	974
22.58	230	961
22.6	214	918
22.62	236	991
22.64	224	938
22.66	246	960
22.68	228	948
22.7	224	913
22.72	241	980
22.74	229	947
22.76	212	901
22.78	214	903
22.8	231	940
22.82	213	895
22.84	218	917
22.86	204	906
22.88	248	874
22.9	196	981
22.92	223	857
22.94	210	938
22.96	242	907
22.98	221	952
23	207	897
23.02	211	940
23.04	220	906
23.06	198	867
23.08	219	882
23.1	242	920
23.12	222	887
23.14	207	899
23.16	224	937
23.18	218	929
23.2	225	909
23.22	210	871
23.24	197	914
23.26	204	931
23.28	203	925
23.3	243	902
23.32	213	956
23.34	234	927
23.36	210	930
23.38	223	991
23.4	210	945
23.42	204	914
23.44	192	932
23.46	264	864
23.48	205	879
23.5	209	933
23.52	198	890
23.54	236	933
23.56	216	893
23.58	187	943
23.6	218	956
23.62	206	934
23.64	224	973
23.66	201	979
23.68	221	978
23.7	242	957
23.72	233	1006
23.74	189	1018
23.76	201	1087
23.78	201	1004
23.8	210	1111
23.82	195	1138
23.84	221	1145
23.86	222	1131
23.88	204	1118
23.9	180	1194
23.92	199	1290
23.94	196	1206
23.96	198	1249
23.98	191	1227
24	184	1242
24.02	206	1256
24.04	197	1238
24.06	212	1281
24.08	185	1242
24.1	230	1213
24.12	202	1215
24.14	193	1170
24.16	211	1109
24.18	175	1122
24.2	199	1180
24.22	205	1119
24.24	202	1054
24.26	200	1004
24.28	185	1021
24.3	201	1047
24.32	186	981
24.34	203	988
24.36	196	984
24.38	189	951
24.4	193	964
24.42	181	935
24.44	202	946
24.46	189	925
24.48	201	927
24.5	191	898
24.52	193	969
24.54	172	914
24.56	201	875
24.58	224	906
24.6	188	853
24.62	167	898
24.64	179	940
24.66	195	918
24.68	177	817
24.7	200	894
24.72	200	929
24.74	181	899
24.76	193	855
24.78	198	864
24.8	192	872
24.82	193	889
24.84	185	926
24.86	201	900
24.88	187	890
24.9	182	883
24.92	177	933
24.94	209	905
24.96	182	905
24.98	178	936
25	216	895
25.02	187	946
25.04	192	997
25.06	193	904
25.08	185	948
25.1	219	945
25.12	177	892
25.14	159	902
25.16	187	925
25.18	194	948
25.2	192	874
25.22	177	836
25.24	164	886
25.26	178	855
25.28	176	835
25.3	172	865
25.32	188	947
25.34	178	842
25.36	202	819
25.38	189	897
25.4	174	849
25.42	205	854
25.44	197	872
25.46	172	904
25.48	191	866
25.5	191	835
25.52	161	834
25.54	186	885
25.56	197	862
25.58	181	848
25.6	181	870
25.62	164	881
25.64	166	834
25.66	190	851
25.68	172	841
25.7	178	832
25.72	170	836
25.74	186	821
25.76	172	824
25.78	181	804
25.8	184	867
25.82	165	832
25.84	172	866
25.86	179	895
25.88	173	874
25.9	174	872
25.92	183	846
25.94	170	861
25.96	187	781
25.98	193	874
26	184	807
26.02	174	850
26.04	186	846
26.06	164	827
26.08	173	849
26.1	146	853
26.12	169	846
26.14	181	857
26.16	210	830
26.18	174	817
26.2	170	812
26.22	181	828
26.24	188	882
26.26	173	781
26.28	168	840
26.3	171	788
26.32	184	838
26.34	175	827
26.36	157	800
26.38	175	841
26.4	193	854
26.42	177	835
26.44	163	830
26.46	161	857
26.48	167	779
26.5	166	807
26.52	161	854
26.54	163	787
26.56	166	775
26.58	160	801
26.6	160	789
26.62	163	840
26.64	168	815
26.66	165	796
26.68	183	782
26.7	163	804
26.72	168	829
26.74	145	857
26.76	139	829
26.78	182	889
26.8	157	838
26.82	165	827
26.84	167	853
26.86	151	859
26.88	173	833
26.9	168	825
26.92	155	867
26.94	165	838
26.96	149	871
26.98	187	860
27	150	877
27.02	171	855
27.04	169	835
27.06	179	854
27.08	181	834
27.1	152	861
27.12	165	877
27.14	182	875
27.16	165	884
27.18	161	814
27.2	158	828
27.22	178	839
27.24	170	848
27.26	166	889
27.28	165	849
27.3	135	904
27.32	144	857
27.34	165	890
27.36	154	895
27.38	156	894
27.4	175	903
27.42	188	848
27.44	141	893
27.46	186	923
27.48	167	850
27.5	168	840
27.52	160	906
27.54	152	860
27.56	170	887
27.58	152	879
27.6	148	929
27.62	164	901
27.64	153	843
27.66	155	878
27.68	168	940
27.7	142	895
27.72	149	915
27.74	145	908
27.76	154	889
27.78	165	901
27.8	148	881
27.82	131	887
27.84	167	932
27.86	137	890
27.88	171	924
27.9	170	960
27.92	164	994
27.94	169	940
27.96	154	1010
27.98	156	951
28	150	982
28.02	168	1040
28.04	152	1000
28.06	141	1015
28.08	145	1037
28.1	168	987
28.12	138	1048
28.14	149	1075
28.16	124	1025
28.18	145	1084
28.2	157	1116
28.22	156	1150
28.24	131	1131
28.26	159	1145
28.28	157	1147
28.3	162	1132
28.32	150	1141
28.34	141	1230
28.36	132	1283
28.38	173	1283
28.4	156	1307
28.42	141	1387
28.44	165	1343
28.46	151	1325
28.48	154	1402
28.5	148	1373
28.52	140	1410
28.54	134	1479
28.56	169	1478
28.58	162	1531
28.6	151	1453
28.62	148	1378
28.64	170	1520
28.66	148	1439
28.68	169	1499
28.7	168	1432
28.72	189	1432
28.74	197	1481
28.76	200	1448
28.78	178	1428
28.8	186	1442
28.82	200	1474
28.84	188	1413
28.86	185	1389
28.88	183	1381
28.9	163	1404
28.92	162	1402
28.94	160	1390
28.96	153	1382
28.98	120	1360
29	147	1413
29.02	142	1370
29.04	151	1398
29.06	148	1376
29.08	147	1390
29.1	145	1439
29.12	144	1398
29.14	148	1369
29.16	142	1381
29.18	148	1356
29.2	143	1407
29.22	130	1393
29.24	136	1494
29.26	143	1396
29.28	142	1371
29.3	154	1375
29.32	122	1380
29.34	129	1386
29.36	172	1429
29.38	128	1395
29.4	127	1421
29.42	144	1447
29.44	134	1522
29.46	148	1515
29.48	136	1497
29.5	122	1549
29.52	143	1508
29.54	141	1595
29.56	136	1624
29.58	162	1693
29.6	132	1753
29.62	129	1848
29.64	141	1732
29.66	142	1917
29.68	144	2001
29.7	137	2146
29.72	132	2068
29.74	128	2275
29.76	119	2346
29.78	155	2423
29.8	147	2547
29.82	137	2730
29.84	142	2796
29.86	133	3025
29.88	154	3243
29.9	154	3490
29.92	129	3565
29.94	143	3844
29.96	135	4134
29.98	151	4267
30	114	4526
30.02	137	4733
30.04	124	4957
30.06	122	4981
30.08	127	5098
30.1	126	5155
30.12	120	5218
30.14	131	5264
30.16	140	5009
30.18	129	4852
30.2	125	4581
30.22	150	4377
30.24	133	4095
30.26	136	3863
30.28	147	3567
30.3	143	3207
30.32	141	3094
30.34	130	2766
30.36	142	2616
30.38	143	2307
30.4	148	2175
30.42	140	2017
30.44	153	1848
30.46	147	1693
30.48	153	1693
30.5	133	1542
30.52	136	1417
30.54	130	1373
30.56	159	1311
30.58	152	1254
30.6	132	1204
30.62	136	1167
30.64	120	1102
30.66	150	1042
30.68	148	1051
30.7	130	1027
30.72	140	966
30.74	142	958
30.76	116	938
30.78	110	958
30.8	137	948
30.82	145	897
30.84	122	870
30.86	138	862
30.88	137	822
30.9	122	838
30.92	136	770
30.94	120	827
30.96	141	824
30.98	131	796
31	106	753
31.02	135	798
31.04	135	736
31.06	147	760
31.08	124	683
31.1	128	751
31.12	144	747
31.14	120	732
31.16	125	717
31.18	133	770
31.2	119	665
31.22	141	677
31.24	145	702
31.26	124	709
31.28	124	686
31.3	120	689
31.32	126	638
31.34	116	637
31.36	108	667
31.38	141	660
31.4	129	664
31.42	145	658
31.44	126	676
31.46	136	680
31.48	122	657
31.5	134	636
31.52	121	624
31.54	115	634
31.56	102	650
31.58	135	595
31.6	126	624
31.62	118	613
31.64	109	615
31.66	119	589
31.68	129	601
31.7	126	650
31.72	108	624
31.74	130	608
31.76	128	645
31.78	133	610
31.8	126	608
31.82	126	581
31.84	126	600
31.86	119	627
31.88	106	613
31.9	126	567
31.92	134	597
31.94	148	583
31.96	127	615
31.98	105	597
32	127	622
32.02	145	566
32.04	119	622
32.06	133	608
32.08	131	594
32.1	113	584
32.12	131	538
32.14	148	592
32.16	142	582
32.18	113	551
32.2	126	569
32.22	128	571
32.24	118	558
32.26	125	543
32.28	127	555
32.3	112	537
32.32	130	562
32.34	128	570
32.36	118	567
32.38	107	551
32.4	132	600
32.42	116	572
32.44	112	575
32.46	107	587
32.48	122	582
32.5	127	555
32.52	125	565
32.54	114	568
32.56	103	577
32.58	134	564
32.6	112	565
32.62	127	555
32.64	123	566
32.66	114	569
32.68	117	551
32.7	140	582
32.72	135	561
32.74	117	578
32.76	115	562
32.78	133	523
32.8	142	556
32.82	126	508
32.84	124	576
32.86	127	556
32.88	123	551
32.9	139	561
32.92	126	564
32.94	149	527
32.96	125	518
32.98	110	528
33	132	527
33.02	129	524
33.04	135	553
33.06	130	524
33.08	136	512
33.1	145	536
33.12	125	495
33.14	144	532
33.16	129	563
33.18	132	521
33.2	133	524
33.22	121	518
33.24	140	562
33.26	141	503
33.28	138	510
33.3	137	549
33.32	132	504
33.34	134	515
33.36	170	518
33.38	145	493
33.4	144	523
33.42	145	507
33.44	151	507
33.46	151	492
33.48	165	508
33.5	201	490
33.52	216	461
33.54	209	497
33.56	256	498
33.58	238	492
33.6	247	501
33.62	262	555
33.64	309	534
33.66	328	523
33.68	333	506
33.7	344	504
33.72	349	491
33.74	363	478
33.76	427	470
33.78	557	512
33.8	593	498
33.82	748	477
33.84	957	547
33.86	1195	464
33.88	1363	490
33.9	1688	514
33.92	1833	517
33.94	2086	513
33.96	2229	535
33.98	2211	506
34	2213	500
34.02	2091	525
34.04	1949	514
34.06	1657	526
34.08	1268	498
34.1	1118	506
34.12	876	499
34.14	665	535
34.16	513	498
34.18	419	483
34.2	358	513
34.22	277	516
34.24	243	504
34.26	192	495
34.28	204	521
34.3	174	517
34.32	190	509
34.34	174	527
34.36	149	503
34.38	147	525
34.4	153	489
34.42	147	532
34.44	146	529
34.46	158	533
34.48	154	523
34.5	135	472
34.52	140	520
34.54	134	503
34.56	149	537
34.58	140	538
34.6	154	556
34.62	143	550
34.64	127	524
34.66	137	532
34.68	131	514
34.7	154	491
34.72	149	554
34.74	153	521
34.76	164	567
34.78	194	553
34.8	196	540
34.82	207	537
34.84	209	535
34.86	229	554
34.88	238	570
34.9	271	572
34.92	288	528
34.94	315	563
34.96	323	609
34.98	406	575
35	390	573
35.02	389	548
35.04	364	589
35.06	346	612
35.08	348	606
35.1	342	616
35.12	308	578
35.14	267	589
35.16	253	641
35.18	196	593
35.2	179	627
35.22	174	621
35.24	169	604
35.26	140	626
35.28	164	659
35.3	150	629
35.32	150	660
35.34	133	675
35.36	137	682
35.38	150	713
35.4	110	730
35.42	113	737
35.44	134	716
35.46	136	744
35.48	143	742
35.5	124	776
35.52	125	822
35.54	129	803
35.56	156	779
35.58	136	857
35.6	157	886
35.62	132	919
35.64	135	964
35.66	159	975
35.68	165	1013
35.7	163	1054
35.72	207	1097
35.74	225	1091
35.76	252	1077
35.78	358	1135
35.8	412	1264
35.82	507	1193
35.84	619	1305
35.86	761	1400
35.88	887	1503
35.9	905	1537
35.92	902	1626
35.94	870	1660
35.96	894	1635
35.98	810	1804
36	730	1936
36.02	614	1948
36.04	447	2007
36.06	367	2163
36.08	299	2238
36.1	270	2341
36.12	208	2474
36.14	165	2606
36.16	144	2785
36.18	142	2813
36.2	160	3101
36.22	136	3076
36.24	129	3263
36.26	152	3424
36.28	126	3464
36.3	134	3675
36.32	128	3517
36.34	164	3587
36.36	152	3563
36.38	154	3616
36.4	171	3366
36.42	169	3435
36.44	198	3245
36.46	224	3081
36.48	226	2937
36.5	271	2742
36.52	315	2479
36.54	383	2382
36.56	460	2122
36.58	510	2028
36.6	608	1819
36.62	753	1722
36.64	853	1508
36.66	958	1381
36.68	964	1302
36.7	1041	1231
36.72	1084	1125
36.74	1014	1049
36.76	971	980
36.78	844	964
36.8	683	869
36.82	611	870
36.84	519	822
36.86	445	829
36.88	328	766
36.9	283	751
36.92	209	700
36.94	191	727
36.96	161	664
36.98	167	679
37	154	699
37.02	138	680
37.04	149	686
37.06	147	631
37.08	136	638
37.1	123	619
37.12	137	631
37.14	128	607
37.16	111	589
37.18	112	559
37.2	114	580
37.22	127	534
37.24	132	543
37.26	127	590
37.28	106	568
37.3	138	536
37.32	162	522
37.34	128	547
37.36	132	529
37.38	128	532
37.4	158	521
37.42	161	520
37.44	177	511
37.46	185	511
37.48	194	537
37.5	191	530
37.52	198	525
37.54	177	539
37.56	186	501
37.58	185	510
37.6	173	521
37.62	184	493
37.64	176	492
37.66	182	490
37.68	178	477
37.7	212	475
37.72	174	475
37.74	193	478
37.76	195	478
37.78	211	502
37.8	176	478
37.82	152	463
37.84	179	464
37.86	193	462
37.88	155	460
37.9	161	467
37.92	175	418
37.94	169	463
37.96	200	456
37.98	195	425
38	180	465
38.02	181	475
38.04	183	483
38.06	187	455
38.08	190	450
38.1	175	460
38.12	191	473
38.14	173	458
38.16	209	430
38.18	199	430
38.2	201	441
38.22	193	450
38.24	207	457
38.26	201	470
38.28	239	429
38.3	268	421
38.32	246	391
38.34	273	433
38.36	272	447
38.38	302	453
38.4	309	400
38.42	345	421
38.44	341	455
38.46	382	429
38.48	473	450
38.5	557	429
38.52	646	411
38.54	804	411
38.56	978	441
38.58	1394	427
38.6	1772	438
38.62	2325	410
38.64	3077	415
38.66	3753	403
38.68	4295	432
38.7	4774	397
38.72	5375	421
38.74	5707	438
38.76	6161	406
38.78	6478	434
38.8	6764	463
38.82	6967	449
38.84	7323	430
38.86	7899	433
38.88	8806	455
38.9	9310	415
38.92	9676	404
38.94	9625	414
38.96	9774	401
38.98	9458	394
39	9192	442
39.02	8353	380
39.04	6839	413
39.06	5812	381
39.08	4857	385
39.1	4103	425
39.12	3260	379
39.14	2555	376
39.16	1820	357
39.18	1385	395
39.2	1217	379
39.22	971	428
39.24	834	399
39.26	700	406
39.28	633	374
39.3	578	396
39.32	562	418
39.34	494	393
39.36	473	378
39.38	423	389
39.4	418	358
39.42	414	366
39.44	411	380
39.46	352	388
39.48	361	397
39.5	325	403
39.52	363	394
39.54	304	397
39.56	328	388
39.58	272	398
39.6	280	410
39.62	284	376
39.64	246	390
39.66	266	435
39.68	222	400
39.7	195	388
39.72	200	399
39.74	211	356
39.76	175	379
39.78	179	423
39.8	188	438
39.82	193	373
39.84	165	395
39.86	153	397
39.88	172	407
39.9	161	404
39.92	150	405
39.94	167	403
39.96	153	366
39.98	141	388
40	138	376
40.02	142	391
40.04	135	398
40.06	134	383
40.08	121	402
40.1	121	382
40.12	130	397
40.14	138	403
40.16	142	353
40.18	167	388
40.2	158	411
40.22	143	395
40.24	165	417
40.26	153	428
40.28	137	394
40.3	161	345
40.32	175	386
40.34	159	415
40.36	145	415
40.38	157	419
40.4	157	390
40.42	144	378
40.44	187	404
40.46	173	388
40.48	152	405
40.5	150	370
40.52	169	384
40.54	143	402
40.56	153	397
40.58	162	368
40.6	150	390
40.62	145	427
40.64	131	411
40.66	123	399
40.68	136	373
40.7	138	399
40.72	146	425
40.74	135	435
40.76	141	405
40.78	123	430
40.8	136	379
40.82	125	405
40.84	117	383
40.86	131	388
40.88	119	401
40.9	146	418
40.92	144	405
40.94	151	427
40.96	147	439
40.98	138	419
41	142	401
41.02	132	423
41.04	146	440
41.06	130	430
41.08	148	404
41.1	136	439
41.12	140	442
41.14	145	417
41.16	164	435
41.18	165	421
41.2	169	455
41.22	161	478
41.24	215	431
41.26	183	450
41.28	167	485
41.3	203	461
41.32	220	441
41.34	235	477
41.36	238	447
41.38	251	432
41.4	282	436
41.42	340	486
41.44	390	470
41.46	443	469
41.48	555	455
41.5	643	507
41.52	871	496
41.54	1081	457
41.56	1431	515
41.58	1876	509
41.6	2225	477
41.62	2690	515
41.64	3115	503
41.66	3349	518
41.68	3877	504
41.7	4026	504
41.72	4124	548
41.74	3875	529
41.76	3512	560
41.78	3098	541
41.8	2607	495
41.82	2310	557
41.84	1828	610
41.86	1576	574
41.88	1299	571
41.9	948	608
41.92	698	565
41.94	558	594
41.96	412	619
41.98	323	609
42	295	645
42.02	230	659
42.04	223	659
42.06	247	720
42.08	161	709
42.1	169	709
42.12	192	740
42.14	168	790
42.16	151	858
42.18	146	851
42.2	153	860
42.22	156	915
42.24	136	907
42.26	127	1061
42.28	146	1048
42.3	129	1090
42.32	135	1092
42.34	124	1211
42.36	123	1233
42.38	140	1324
42.4	135	1438
42.42	136	1488
42.44	121	1535
42.46	126	1658
42.48	133	1740
42.5	106	1783
42.52	124	1907
42.54	121	2031
42.56	124	2102
42.58	104	2230
42.6	112	2328
42.62	119	2412
42.64	107	2524
42.66	121	2495
42.68	115	2570
42.7	101	2692
42.72	107	2632
42.74	136	2695
42.76	123	2757
42.78	116	2578
42.8	106	2505
42.82	136	2511
42.84	129	2440
42.86	127	2494
42.88	131	2397
42.9	141	2314
42.92	118	2186
42.94	108	2031
42.96	118	1934
42.98	115	1914
43	115	1814
43.02	111	1749
43.04	107	1665
43.06	104	1544
43.08	124	1513
43.1	109	1350
43.12	115	1381
43.14	119	1293
43.16	89	1281
43.18	123	1227
43.2	110	1180
43.22	110	1171
43.24	114	1090
43.26	114	1087
43.28	85	1084
43.3	83	989
43.32	117	997
43.34	114	919
43.36	117	940
43.38	121	899
43.4	117	887
43.42	106	858
43.44	120	851
43.46	105	798
43.48	98	826
43.5	109	760
43.52	99	787
43.54	109	764
43.56	99	711
43.58	103	618
43.6	111	673
43.62	79	697
43.64	85	623
43.66	96	640
43.68	86	638
43.7	78	647
43.72	102	579
43.74	83	611
43.76	82	596
43.78	96	570
43.8	103	584
43.82	93	546
43.84	83	561
43.86	92	542
43.88	87	520
43.9	84	541
43.92	106	562
43.94	98	510
43.96	90	503
43.98	85	498
44	91	473
44.02	94	454
44.04	91	472
44.06	93	460
44.08	99	467
44.1	91	441
44.12	78	438
44.14	88	426
44.16	85	436
44.18	75	445
44.2	84	437
44.22	88	440
44.24	102	430
44.26	101	442
44.28	89	432
44.3	91	404
44.32	95	438
44.34	70	429
44.36	74	398
44.38	100	445
44.4	105	385
44.42	81	419
44.44	83	437
44.46	107	391
44.48	101	396
44.5	97	397
44.52	96	428
44.54	102	421
44.56	95	373
44.58	94	386
44.6	116	420
44.62	104	423
44.64	134	396
44.66	116	391
44.68	159	342
44.7	129	382
44.72	180	380
44.74	198	404
44.76	237	386
44.78	297	379
44.8	326	376
44.82	343	393
44.84	323	404
44.86	328	377
44.88	318	411
44.9	336	415
44.92	315	405
[truncated: 1,004 more rows]

## Sheet: Figure 2g
Figure 2g
Original Membrane							Ca-SAT Membrane								Mn-SAT Membrane
Binding energy (eV)	Raw Intensity	Background	Peak 1	Peak 2	Peak 3		Binding energy (eV)	Raw Intensity	Background	Peak 1	Peak 2	Peak 3	Peak 4		Binding energy (eV)	Raw Intensity	Background	Peak 1	Peak 2	Peak 3	Peak 4
292	3445.06	3445.06	3452.11	3580.05	3458.68		291	5064.7	5064.7	5082.19	5214.85	5071.2	5065.52		291	3392.71	3392.71	3399.5	3613.78	3458.9	3455.76
291.9	3435.82	3445.06	3452.26	3583.84	3459.15		290.9	5098.94	5064.7	5082.57	5219.57	5071.49	5065.59		290.9	3265.56	3392.71	3399.64	3620.68	3461.75	3460.06
291.8	3517.63	3445.06	3452.41	3587.78	3459.65		290.8	4973.98	5064.61	5082.87	5224.43	5071.7	5065.58		290.8	3286.55	3392.87	3399.95	3628.07	3464.95	3464.97
291.7	3553.87	3445.04	3452.54	3591.87	3460.14		290.7	5008.15	5064.85	5083.52	5229.87	5072.28	5065.92		290.7	3340.98	3393	3400.24	3635.77	3468.32	3470.37
291.6	3521.13	3445	3452.66	3596.12	3460.66		290.6	5058.36	5065.01	5084.09	5235.47	5072.78	5066.17		290.6	3408.49	3393.07	3400.46	3643.78	3471.85	3476.3
291.5	3419.23	3444.97	3452.79	3600.57	3461.21		290.5	5073.6	5065.02	5084.53	5241.2	5073.18	5066.31		290.5	3406.88	3393.05	3400.61	3652.09	3475.53	3482.82
291.4	3514.43	3444.98	3452.97	3605.27	3461.83		290.4	4929.02	5065	5084.96	5247.19	5073.56	5066.43		290.4	3408.98	3393.03	3400.76	3660.82	3479.48	3490.14
291.3	3555.93	3444.96	3453.11	3610.14	3462.45		290.3	5040.51	5065.37	5085.78	5253.88	5074.37	5066.97		290.3	3387.6	3393.01	3400.91	3670	3483.72	3498.38
291.2	3543.41	3444.92	3453.25	3615.22	3463.1		290.2	5170.81	5065.44	5086.33	5260.59	5074.9	5067.23		290.2	3493.22	3393.02	3401.1	3679.68	3488.31	3507.72
291.1	3457.89	3444.89	3453.4	3620.55	3463.8		290.1	5131.83	5065.15	5086.54	5267.31	5075.13	5067.18		290.1	3568.61	3392.89	3401.16	3689.73	3493.12	3518.21
291	3452.55	3444.88	3453.59	3626.16	3464.56		290	5153.53	5064.97	5086.87	5274.52	5075.5	5067.3		290	3477.7	3392.67	3401.13	3700.24	3498.22	3530.12
290.9	3517.5	3444.88	3453.78	3632.05	3465.38		289.9	5138.99	5064.73	5087.16	5282.08	5075.86	5067.44		289.9	3498.1	3392.57	3401.22	3711.45	3503.86	3543.95
290.8	3542.78	3444.85	3453.96	3638.21	3466.23		289.8	5310.54	5064.53	5087.51	5290.12	5076.31	5067.83		289.8	3550.79	3392.43	3401.3	3723.26	3509.96	3559.96
290.7	3451.94	3444.82	3454.14	3644.66	3467.12		289.7	5392.46	5063.86	5087.41	5298.17	5076.35	5068.27		289.7	3591.94	3392.23	3401.31	3735.67	3516.51	3578.59
290.6	3483.38	3444.82	3454.35	3651.48	3468.11		289.6	5326.44	5062.98	5087.11	5306.5	5076.24	5069.88		289.6	3717.52	3391.98	3401.28	3748.76	3523.62	3600.52
290.5	3516.23	3444.8	3454.57	3658.64	3469.15		289.5	5634.86	5062.27	5087.02	5315.56	5076.37	5075.07		289.5	3883.54	3391.57	3401.11	3762.47	3531.22	3626.57
290.4	3445.38	3444.78	3454.77	3666.17	3470.26		289.4	5581.34	5060.72	5086.1	5324.38	5075.76	5087.02		289.4	4092.22	3390.95	3400.73	3776.82	3539.36	3658
290.3	3402.5	3444.78	3455.02	3674.13	3471.47		289.3	5576.96	5059.31	5085.36	5333.98	5075.37	5113.88		289.3	4263.1	3390.07	3400.09	3791.82	3548.07	3696.66
290.2	3507.94	3444.79	3455.28	3682.53	3472.78		289.2	5681.66	5057.91	5084.65	5344.28	5075.1	5165.34		289.2	4306.09	3388.97	3399.26	3807.58	3557.51	3745.32
290.1	3570.37	3444.77	3455.52	3691.36	3474.15		289.1	5922.19	5056.22	5083.68	5355.06	5074.67	5250.75		289.1	4541.15	3387.82	3398.37	3824.35	3567.97	3808.11
290	3577.19	3444.73	3455.75	3700.67	3475.61		289	6039.29	5053.88	5082.08	5366	5073.73	5373.12		289	4788.41	3386.37	3397.2	3841.99	3579.34	3890.12
289.9	3617.83	3444.68	3455.98	3710.52	3477.18		288.9	5955.15	5051.22	5080.2	5377.51	5072.62	5522.94		288.9	5036.45	3384.61	3395.73	3860.56	3591.8	3998.26
289.8	3625.92	3444.62	3456.21	3720.93	3478.87		288.8	6172.71	5048.77	5078.56	5390.22	5071.92	5674.3		288.8	5187.22	3382.53	3393.95	3880.2	3605.55	4140.94
289.7	3653.01	3444.56	3456.45	3731.96	3480.7		288.7	6104.85	5045.74	5076.36	5403.4	5070.85	5788.18		288.7	5370.23	3380.26	3392	3901.12	3620.96	4327.45
289.6	3783.77	3444.49	3456.69	3743.66	3482.68		288.6	6199.37	5042.87	5074.38	5417.92	5070.2	5829.4		288.6	5790.34	3377.76	3389.82	3923.45	3638.3	4566.79
289.5	3745.46	3444.37	3456.9	3756.05	3484.8		288.5	6062.82	5039.75	5072.17	5433.47	5069.6	5782.19		288.5	5942.14	3374.73	3387.13	3947.04	3657.67	4864.79
289.4	3687.23	3444.26	3457.14	3769.24	3487.12		288.4	6125.48	5036.98	5070.36	5450.77	5069.72	5662.47		288.4	6186.89	3371.5	3384.26	3972.4	3679.9	5220.75
289.3	3682.48	3444.18	3457.41	3783.32	3489.7		288.3	6085.62	5034.04	5068.42	5469.46	5070.09	5505.71		288.3	6565.05	3367.96	3381.09	3999.6	3705.5	5617.36
289.2	3656.4	3444.1	3457.7	3798.32	3492.52		288.2	5925.59	5031.2	5066.63	5489.95	5071.07	5350.43		288.2	6859.6	3363.94	3377.46	4028.71	3735.14	6007.55
289.1	3722.25	3444.02	3458.01	3814.36	3495.64		288.1	5908.17	5028.78	5065.31	5512.77	5073.13	5223.3		288.1	7177.15	3359.54	3373.47	4060.11	3770.04	6307.34
289	3698.57	3443.93	3458.31	3831.48	3499.06		288	5739.05	5026.4	5064.07	5537.74	5076.02	5133.83		288	7276.02	3354.74	3369.09	4094.07	3811.61	6419.21
288.9	3734.55	3443.84	3458.64	3849.83	3502.86		287.9	5810.78	5024.47	5063.35	5565.52	5080.39	5079.03		287.9	7501.7	3349.81	3364.61	4131.21	3862.02	6297.61
288.8	3812.01	3443.74	3458.98	3869.49	3507.06		287.8	5876.99	5022.35	5062.48	5595.76	5085.9	5048.65		287.8	7655.62	3344.59	3359.85	4171.8	3923.54	5988.21
288.7	3781.58	3443.61	3459.31	3890.58	3511.72		287.7	5854.47	5020.04	5061.5	5628.81	5093.03	5032.84		287.7	7653.48	3339.17	3354.92	4216.43	3999.28	5588.57
288.6	3765.92	3443.49	3459.67	3913.29	3516.95		287.6	5869.35	5017.78	5060.63	5665.35	5102.66	5024.68		287.6	7368.62	3333.75	3350	4265.9	4093.18	5182.99
288.5	3664.1	3443.38	3460.06	3937.76	3522.82		287.5	5833.3	5015.48	5059.79	5705.82	5115.62	5019.89		287.5	7121.62	3328.67	3345.47	4321.28	4209.93	4818.74
288.4	3649.27	3443.3	3460.51	3964.23	3529.49		287.4	6045.89	5013.27	5059.11	5751.06	5133.25	5016.57		287.4	6962.01	3323.9	3341.26	4383.38	4354.36	4512.93
288.3	3802.31	3443.23	3460.99	3992.85	3537.04		287.3	6164.73	5010.48	5057.94	5801.29	5156.44	5013.19		287.3	6619.36	3319.33	3337.28	4453.13	4531.59	4266.52
288.2	3823.29	3443.11	3461.44	4023.81	3545.57		287.2	6305.94	5007.36	5056.52	5857.97	5187.25	5009.68		287.2	6636.82	3315.18	3333.75	4531.96	4746.92	4073.59
288.1	3752.09	3442.98	3461.91	4057.43	3555.32		287.1	6312.98	5003.85	5054.81	5922.72	5227.59	5005.88		287.1	6565.52	3311	3330.23	4620.95	5004.58	3924.66
288	3780.72	3442.87	3462.44	4094.06	3566.56		287	6258.79	5000.31	5053.16	5998.1	5279.63	5002.1		287	6825.81	3306.91	3326.83	4721.93	5307.6	3810.66
287.9	3783.19	3442.75	3462.99	4134.01	3579.56		286.9	6420.31	4996.9	5051.77	6087.27	5344.69	4998.5		286.9	7132.88	3302.49	3323.13	4836.53	5655.43	3722.78
287.8	3836.78	3442.64	3463.57	4177.71	3594.69		286.8	6919.21	4993.06	5050.04	6193.64	5421.64	4994.49		286.8	7483.64	3297.67	3319.09	4967.06	6042.16	3654.02
287.7	3832.08	3442.5	3464.17	4225.61	3612.41		286.7	7052.16	4987.85	5047.08	6321.49	5505.38	4989.14		286.7	7769.34	3292.41	3314.64	5116.12	6452.15	3598.99
287.6	3800.32	3442.36	3464.82	4278.36	3633.34		286.6	7036.04	4982.27	5043.88	6478.67	5586.47	4983.44		286.6	8532.89	3286.78	3309.87	5286.96	6856.16	3553.82
287.5	3853.51	3442.24	3465.51	4336.65	3658.28		286.5	7591.23	4976.72	5040.85	6674.03	5647.08	4977.78		286.5	9347.41	3280.18	3304.18	5482.32	7207.35	3515.18
287.4	4033.55	3442.1	3466.24	4401.29	3688.21		286.4	7844.27	4969.65	5036.47	6916.44	5665.22	4970.62		286.4	9906.24	3272.55	3297.52	5705.82	7448.66	3481.09
287.3	4017.45	3441.89	3466.95	4473.3	3724.41		286.3	7988.49	4961.88	5031.56	7219.02	5632.24	4962.77		286.3	10281.1	3264.21	3290.2	5961.74	7530.12	3450.56
287.2	4067.35	3441.69	3467.72	4554.03	3768.7		286.2	8251.59	4953.7	5026.42	7595.95	5557.92	4954.52		286.2	10799.7	3255.39	3282.47	6254.3	7431.55	3422.92
287.1	4226.81	3441.47	3468.53	4645.14	3823.43		286.1	8668.05	4944.78	5020.75	8062.41	5462.34	4945.54		286.1	11343.5	3245.9	3274.14	6587.64	7173.16	3397.29
287	4389.24	3441.2	3469.35	4748.63	3891.62		286	8981.65	4934.72	5014.16	8633.68	5363.29	4935.42		286	11663.3	3235.72	3265.2	6965.66	6805.22	3373.17
286.9	4544.3	3440.87	3470.17	4867.07	3977.33		285.9	9696.45	4923.77	5006.93	9325.2	5271.56	4924.43		285.9	11646.7	3225.12	3255.92	7392.32	6385	3350.44
286.8	4655.01	3440.49	3471.02	5003.69	4085.7		285.8	10173	4910.87	4998.01	10149.1	5190.2	4911.48		285.8	11685.6	3214.53	3246.74	7871.08	5959.02	3329.24
286.7	4915.03	3440.07	3471.91	5162.45	4222.74		285.7	10676.1	4896.65	4988.05	11115.1	5120.4	4897.21		285.7	11747.3	3203.88	3237.59	8403.68	5556.94	3309.25
286.6	5033.44	3439.56	3472.79	5348.25	4394.43		285.6	11785.6	4881.02	4977.02	12227.9	5060.93	4881.55		285.6	11788.7	3193.14	3228.47	8990.77	5193.94	3290.25
286.5	5188.56	3439.01	3473.72	5566.91	4603.5		285.5	12920	4862.36	4963.3	13482	5008.32	4862.85		285.5	12086.4	3182.33	3219.4	9630.1	4876	3272.11
286.4	5516.8	3438.4	3474.7	5825.26	4842.66		285.4	14276.9	4840.57	4946.86	14864.4	4960.56	4841.04		285.4	12407.9	3171.14	3210.07	10315.6	4602.95	3254.37
286.3	6161.17	3437.68	3475.68	6131.04	5084.08		285.3	15721.4	4815.06	4927.12	16349.7	4915.2	4815.5		285.3	12759.6	3159.52	3200.46	11036.5	4371.78	3236.89
286.2	6531.5	3436.73	3476.56	6492.72	5273.08		285.2	17461.7	4785.58	4903.89	17897.8	4870.47	4785.99		285.2	13302.1	3147.45	3190.56	11775.1	4177.96	3219.56
286.1	6900.33	3435.66	3477.44	6919.92	5345.52		285.1	19187.3	4751.31	4876.41	19452.2	4824.31	4751.7		285.1	13981.5	3134.68	3180.14	12505.7	4015.98	3202.03
286	7614.62	3434.46	3478.34	7422.19	5270.9		285	20503.9	4712.29	4844.77	20935.8	4775.84	4712.65		285	14920.3	3121.05	3169.04	13193.4	3880.51	3184.09
285.9	8436.38	3433.01	3479.16	8008.78	5079.48		284.9	21995.7	4669.6	4810.14	22253.4	4725.51	4669.94		284.9	15774.7	3106.21	3156.97	13795.4	3766.34	3165.35
285.8	9285.11	3431.27	3479.87	8688.05	4835.61		284.8	23158.7	4622.76	4772.12	23294.3	4672.38	4623.09		284.8	16409.6	3090.28	3144.05	14265.4	3669.23	3145.87
285.7	10248.7	3429.24	3480.49	9465.94	4593.87		284.7	23815.3	4572.65	4731.68	23951.3	4617	4572.96		284.7	16752.9	3073.53	3130.58	14560.9	3585.76	3125.87
285.6	11427.5	3426.88	3480.99	10345.2	4381.86		284.6	24264.4	4520.63	4690.29	24145.3	4560.51	4520.93		284.6	17190.6	3056.33	3116.97	14651.6	3513.22	3105.7
285.5	12647.3	3424.1	3481.32	11321.2	4206.87		284.5	24008.8	4467.25	4648.65	23846	4503.3	4467.54		284.5	17110.7	3038.56	3103.14	14526	3449.07	3085.2
285.4	13896.3	3420.9	3481.52	12379.2	4066.15		284.4	23575.5	4414.42	4608.81	23085.7	4447.16	4414.69		284.4	16614.2	3020.86	3089.77	14195.9	3392.08	3065
285.3	15378.9	3417.27	3481.58	13488.4	3953.76		284.3	22806	4362.62	4571.43	21946	4392.48	4362.88		284.3	16004.3	3003.77	3077.47	13692.8	3341.32	3045.59
285.2	16533	3413.12	3481.48	14595.6	3863.59		284.2	20985.8	4312.77	4537.65	20536.3	4340.1	4313.01		284.2	14958.3	2987.43	3066.41	13059.8	3295.84	3027.11
285.1	17527.5	3408.57	3481.37	15623.6	3790.56		284.1	19327.9	4267.69	4510.57	18968.5	4292.8	4267.93		284.1	13775.6	2972.38	3057.25	12343.4	3255.33	3010.08
285	18315	3403.67	3481.36	16472.1	3730.72		284	17839.9	4226.98	4490.09	17339.2	4250.12	4227.2		284	12164	2958.79	3050.23	11586.4	3219.34	2994.66
284.9	18718.1	3398.5	3481.58	17035.3	3681.03		283.9	16285.7	4190.18	4476.14	15724.3	4211.58	4190.4		283.9	10985.1	2947.22	3046.01	10824	3187.92	2981.38
284.8	18691.1	3393.19	3482.24	17230.2	3639.31		283.8	15110.9	4157.48	4469.37	14180.9	4177.32	4157.69		283.8	9875.74	2937.11	3044.18	10081.4	3160.13	2969.69
284.7	18442.7	3387.88	3483.56	17024.8	3603.94		283.7	13819.8	4127.87	4469.34	12747.5	4146.32	4128.07		283.7	8652.48	2928.39	3044.81	9376.15	3135.58	2959.49
284.6	18075	3382.66	3485.74	16451.3	3573.65		283.6	12287.4	4101.67	4477.11	11448.5	4118.86	4101.86		283.6	7843.71	2921.19	3048.24	8718.82	3114.16	2950.91
284.5	17230.6	3377.56	3488.94	15592.9	3547.48		283.5	11006.7	4079.54	4494.21	10298	4095.6	4079.72		283.5	7078.55	2915	3054.19	8114.8	3095.15	2943.43
284.4	16241.6	3372.76	3493.47	14555.6	3524.82		283.4	9973.59	4060.81	4521.11	9298.72	4075.85	4060.99		283.4	6308.74	2909.76	3062.91	7566.15	3078.3	2936.98
284.3	14941.4	3368.29	3499.55	13439.4	3505.11		283.3	9203.4	4044.83	4558.61	8446.01	4058.94	4045		283.3	5731.16	2905.49	3074.78	7072.55	3063.49	2931.57
284.2	13521	3364.28	3507.51	12323	3487.98		283.2	8255.53	4030.88	4607.86	7729.85	4044.14	4031.05		283.2	5402.26	2901.94	3090.03	6631.88	3050.34	2926.96
284.1	12106.2	3360.76	3517.68	11258.2	3473.11		283.1	8097.5	4019.46	4671.84	7137.1	4031.95	4019.62		283.1	5086.11	2898.79	3108.99	6240.53	3038.44	2922.81
284	11016.6	3357.72	3530.38	10276.3	3460.19		283	7680.47	4008.44	4751.71	6650.69	4020.22	4008.59		283	4729.32	2896.04	3132.41	5894.95	3027.68	2919.12
283.9	9987.42	3355.07	3545.92	9392.01	3448.87		282.9	7251.16	3998.51	4852.68	6255.55	4009.64	3998.66		282.9	4747.13	2893.74	3161.42	5591.18	3018.02	2915.93
283.8	8854	3352.77	3564.83	8609.54	3438.95		282.8	7152.44	3989.72	4981.22	5936.43	4000.25	3989.86		282.8	4700.16	2891.41	3196.96	5324.6	3008.93	2912.76
283.7	8099.29	3350.86	3587.82	7926.83	3430.31		282.7	7031.88	3981.17	5146.05	5678.48	3991.14	3981.3		282.7	4516.66	2889.13	3241.03	5091.27	3000.43	2909.69
283.6	7278.71	3349.21	3615.68	7337.11	3422.67		282.6	7083.83	3972.92	5362.78	5469.32	3982.39	3973.05		282.6	4540.63	2887.09	3296.5	4887.27	2992.63	2906.9
283.5	6862.72	3347.85	3649.62	6832.25	3415.96		282.5	7099.78	3964.51	5656.6	5298.15	3973.51	3964.64		282.5	4432.63	2885.01	3366.99	4708.72	2985.23	2904.11
283.4	6691.61	3346.63	3691.09	6402.73	3409.95		282.4	7182.05	3956.03	6070.41	5156.57	3964.59	3956.16		282.4	4469.91	2883.06	3458.51	4552.41	2978.35	2901.49
283.3	6495.77	3345.47	3742.19	6038.84	3404.49		282.3	7703.38	3947.31	6671.8	5037.65	3955.47	3947.43		282.3	4545.62	2881.07	3580.45	4415.07	2971.78	2898.86
283.2	6367.6	3344.38	3805.93	5731.32	3399.51		282.2	8312.26	3937.16	7556.81	4934.95	3944.93	3937.28		282.2	4731.57	2878.97	3749.58	4293.99	2965.43	2896.16
283.1	6441.81	3343.33	3886.69	5471.31	3394.95		282.1	9585.25	3925.33	8848	4844.2	3932.75	3925.44		282.1	5095.01	2876.64	3996.53	4186.59	2959.13	2893.26
283	6331.16	3342.25	3990.98	5251	3390.68		282	11277	3910.03	10666.3	4760.64	3917.12	3910.14		282	5308.24	2873.85	4374.53	4090.63	2952.63	2889.93
282.9	6454.73	3341.22	4129.66	5063.65	3386.73		281.9	13707.1	3890.11	13072.1	4680.91	3896.9	3890.22		281.9	6084.1	2870.79	4966.8	4004.57	2946.11	2886.35
282.8	6652.81	3340.14	4321.68	4903.34	3383		281.8	16837.5	3863.57	15907.6	4601.35	3870.07	3863.68		281.8	7336.79	2866.75	5879.77	3926.21	2938.83	2881.81
282.7	6880.03	3338.99	4601.48	4765.22	3379.42		281.7	18967.5	3828.5	18494.4	4518.84	3834.73	3828.6		281.7	8987.74	2861.13	7210.72	3853.74	2930.17	2875.72
282.6	7182.19	3337.76	5029.54	4645.22	3375.96		281.6	19468.8	3787.57	19580.9	4435.15	3793.55	3787.67		281.6	11071.8	2853.43	8950.15	3785.58	2919.62	2867.57
282.5	7954.61	3336.43	5699.35	4540.12	3372.57		281.5	17662.8	3745.18	18411.1	4353.95	3750.92	3745.28		281.5	12703.4	2843.09	10717.8	3720.35	2906.61	2856.8
282.4	8870.92	3334.82	6731.53	4447.19	3369.08		281.4	14673	3707.56	15750.7	4280.96	3713.07	3707.65		281.4	13376	2830.7	11530.4	3657.89	2891.69	2843.99
282.3	10361.6	3332.9	8236.91	4364.32	3365.41		281.3	11468.7	3677.91	12859.1	4218.96	3683.21	3678		281.3	12414.1	2817.44	10692.1	3598.82	2876.05	2830.34
282.2	12155.6	3330.47	10203.6	4289.68	3361.35		281.2	8642.06	3656.85	10413.1	4168.19	3661.95	3656.94		281.2	10456.1	2805.37	8902.66	3544.69	2861.75	2817.9
282.1	13549.5	3327.41	12204.9	4221.83	3356.79		281.1	6727.14	3643.38	8566.04	4127.37	3648.28	3643.46		281.1	8188.35	2795.75	7145.81	3496.32	2850.01	2807.92
282	14012	3323.86	13131.5	4159.88	3351.85		281	5599.96	3635.04	7254.69	4093.79	3639.77	3635.12		281	6034.19	2788.97	5801.99	3453.74	2841.24	2800.8
281.9	13140.6	3320.15	12197.6	4103.28	3346.84		280.9	4821.95	3629.73	6353.99	4065.14	3634.29	3629.81		280.9	4727.72	2784.89	4880.9	3416.53	2835.27	2796.39
281.8	11113.5	3316.75	10189.8	4051.82	3342.22		280.8	4495.24	3626.5	5740.73	4040.29	3630.91	3626.58		280.8	3747.95	2782.45	4283.12	3383.34	2831.03	2793.63
281.7	8585	3314.04	8218.05	4005.31	3338.39		280.7	4184.09	3624.16	5316.25	4017.87	3628.41	3624.23		280.7	3228.61	2781.23	3901.21	3353.55	2828.12	2792.11
281.6	6547.8	3312.21	6708.92	3963.41	3335.51		280.6	4076.32	3622.64	5012.5	3997.69	3626.75	3622.72		280.6	2947.7	2780.67	3651.34	3326.36	2825.95	2791.26
281.5	5137.73	3311.09	5674.01	3925.56	3333.39		280.5	3837.5	3621.42	4786.3	3979.08	3625.38	3621.49		280.5	2780.46	2780.46	3479.85	3301.32	2824.22	2790.77
281.4	3996.15	3310.46	5002.23	3891.17	3331.83		280.4	3880.9	3620.83	4612.29	3962.28	3624.67	3620.9
281.3	3310.22	3310.22	4572.72	3859.84	3330.72		280.3	3931.03	3620.13	4474.26	3946.42	3623.84	3620.2
							280.2	3810.41	3619.29	4362.56	3931.4	3622.88	3619.36
							280.1	3726.16	3618.77	4271.15	3917.6	3622.26	3618.84
							280	3697.07	3618.48	4195.46	3904.85	3621.86	3618.55
							279.9	3868.81	3618.27	4132.04	3892.93	3621.54	3618.33
							279.8	3815.55	3617.59	4077.88	3881.25	3620.77	3617.65
							279.7	3783.52	3617.06	4031.73	3870.35	3620.14	3617.12
							279.6	3702.8	3616.61	3992.05	3860.13	3619.6	3616.67
							279.5	3735.23	3616.37	3957.85	3850.67	3619.28	3616.43
							279.4	3675.9	3616.05	3927.94	3841.64	3618.88	3616.11
							279.3	3604.3	3615.89	3901.84	3833.24	3618.64	3615.95
							279.2	3695.73	3615.92	3879.03	3825.48	3618.59	3615.98
							279.1	3665.87	3615.71	3858.59	3817.87	3618.3	3615.76
							279	3615.57	3615.57	3840.45	3810.73	3618.1	3615.62

## Sheet: Figure 2h
Figure 2h
Wavenumber / cm-1	Transmittance
	Original Membrane	Ca-SAT Membrane	Mn-SAT Membrane
1550	0.0093	0.117	0.000665615
1550	0.0088	0.117	0.000465615
1550	0.0085	0.117	0.000365615
1550	0.0084	0.117	0.000265615
1550	0.0083	0.117	0.000165615
1550	0.0083	0.117	0.000165615
1550	0.0083	0.118	0.000165615
1550	0.0083	0.118	0.000165615
1550	0.0083	0.118	0.000165615
1550	0.0083	0.118	0.000165615
1550	0.0084	0.118	0.000165615
1550	0.0086	0.118	0.000165615
1550	0.0088	0.118	6.56153e-05
1550	0.009	0.117	6.56153e-05
1550	0.0092	0.117	0.000165615
1550	0.0094	0.117	0.000165615
1550	0.0096	0.117	0.000165615
1550	0.0098	0.117	0.000165615
1550	0.01	0.118	0.000165615
1550	0.01	0.118	0.000165615
1550	0.01	0.118	0.000165615
1560	0.01	0.118	0.000150635
1560	0.01	0.118	0.000150635
1560	0.01	0.117	0.000150635
1560	0.0095	0.117	0.000150635
1560	0.0086	0.117	0.000150635
1560	0.0074	0.117	0.000250635
1560	0.0063	0.117	0.000250635
1560	0.0057	0.117	0.000250635
1560	0.0055	0.116	0.000350635
1560	0.0057	0.115	0.000350635
1560	0.0063	0.115	0.000350635
1560	0.0072	0.115	0.000450635
1560	0.0079	0.116	0.000450635
1560	0.0084	0.117	0.000450635
1560	0.0087	0.117	0.000550635
1560	0.0087	0.118	0.000450635
1560	0.0087	0.118	0.000350635
1560	0.0087	0.118	0.000250635
1560	0.0086	0.118	5.06355e-05
1560	0.0085	0.118	-4.93645e-05
1560	0.0084	0.118	-0.000149365
1570	0.0084	0.118	3.56556e-05
1570	0.0085	0.118	0.000135656
1570	0.0085	0.118	0.000135656
1570	0.0085	0.118	0.000235656
1570	0.0084	0.119	0.000335656
1570	0.0084	0.119	0.000335656
1570	0.0082	0.119	0.000335656
1570	0.0081	0.119	0.000335656
1570	0.0081	0.119	0.000335656
1570	0.008	0.118	0.000335656
1570	0.008	0.118	0.000335656
1570	0.008	0.118	0.000335656
1570	0.0081	0.118	0.000435656
1570	0.0083	0.118	0.000435656
1570	0.0085	0.118	0.000535656
1570	0.0088	0.118	0.000635656
1570	0.009	0.118	0.000635656
1570	0.0093	0.118	0.000635656
1570	0.0096	0.118	0.000635656
1570	0.0099	0.118	0.000535656
1580	0.01	0.118	0.000620676
1580	0.01	0.118	0.000520676
1580	0.011	0.118	0.000520676
1580	0.01	0.118	0.000520676
1580	0.01	0.118	0.000520676
1580	0.0098	0.118	0.000520676
1580	0.0094	0.118	0.000620676
1580	0.0092	0.118	0.000720676
1580	0.009	0.118	0.000720676
1580	0.0088	0.118	0.000820676
1580	0.0088	0.119	0.000820676
1580	0.0087	0.119	0.000820676
1580	0.0087	0.119	0.000820676
1580	0.0087	0.119	0.000720676
1580	0.0087	0.119	0.000620676
1580	0.0087	0.119	0.000620676
1580	0.0087	0.119	0.000620676
1580	0.0087	0.119	0.000620676
1580	0.0086	0.119	0.000620676
1580	0.0086	0.119	0.000620676
1580	0.0086	0.119	0.000720676
1590	0.0086	0.119	0.000805696
1590	0.0086	0.119	0.000805696
1590	0.0086	0.119	0.000905696
1590	0.0087	0.119	0.000905696
1590	0.0088	0.119	0.000905696
1590	0.0089	0.12	0.00101
1590	0.009	0.12	0.00101
1590	0.0091	0.12	0.00101
1590	0.0092	0.12	0.00101
1590	0.0093	0.12	0.00111
1590	0.0093	0.12	0.00111
1590	0.0094	0.12	0.00111
1590	0.0094	0.12	0.00121
1590	0.0094	0.12	0.00121
1590	0.0094	0.12	0.00121
1590	0.0094	0.12	0.00131
1590	0.0094	0.12	0.00131
1590	0.0094	0.12	0.00131
1590	0.0095	0.121	0.00131
1590	0.0096	0.121	0.00141
1590	0.0097	0.121	0.00141
1600	0.0098	0.121	0.00149
1600	0.0099	0.121	0.00159
1600	0.0099	0.121	0.00159
1600	0.0098	0.121	0.00159
1600	0.0098	0.121	0.00169
1600	0.0098	0.121	0.00169
1600	0.0098	0.121	0.00169
1600	0.0098	0.121	0.00179
1600	0.0099	0.121	0.00179
1600	0.01	0.121	0.00179
1600	0.01	0.121	0.00169
1600	0.01	0.122	0.00169
1600	0.01	0.122	0.00169
1600	0.011	0.122	0.00169
1600	0.011	0.122	0.00179
1600	0.011	0.122	0.00179
1600	0.011	0.122	0.00179
1600	0.011	0.122	0.00189
1600	0.011	0.122	0.00189
1600	0.011	0.122	0.00189
1600	0.011	0.122	0.00199
1610	0.011	0.122	0.00208
1610	0.011	0.123	0.00218
1610	0.012	0.123	0.00228
1610	0.012	0.123	0.00228
1610	0.012	0.123	0.00228
1610	0.012	0.123	0.00238
1610	0.012	0.123	0.00238
1610	0.012	0.123	0.00238
1610	0.012	0.123	0.00238
1610	0.012	0.123	0.00248
1610	0.012	0.123	0.00248
1610	0.013	0.123	0.00248
1610	0.013	0.123	0.00248
1610	0.013	0.124	0.00248
1610	0.013	0.124	0.00258
1610	0.013	0.124	0.00258
1610	0.013	0.124	0.00258
1610	0.013	0.124	0.00268
1610	0.014	0.124	0.00268
1610	0.014	0.124	0.00268
1620	0.014	0.124	0.00286
1620	0.015	0.124	0.00286
1620	0.015	0.124	0.00286
1620	0.016	0.123	0.00286
1620	0.016	0.123	0.00296
1620	0.016	0.123	0.00296
1620	0.016	0.124	0.00306
1620	0.016	0.124	0.00316
1620	0.016	0.124	0.00326
1620	0.016	0.125	0.00326
1620	0.016	0.125	0.00336
1620	0.016	0.125	0.00346
1620	0.017	0.125	0.00346
1620	0.017	0.126	0.00346
1620	0.017	0.126	0.00346
1620	0.017	0.126	0.00336
1620	0.017	0.126	0.00336
1620	0.017	0.126	0.00326
1620	0.018	0.125	0.00326
1620	0.018	0.125	0.00336
1620	0.018	0.125	0.00336
1630	0.018	0.126	0.00355
1630	0.018	0.126	0.00355
1630	0.018	0.126	0.00365
1630	0.019	0.126	0.00365
1630	0.019	0.126	0.00365
1630	0.019	0.126	0.00365
1630	0.019	0.126	0.00365
1630	0.02	0.126	0.00365
1630	0.02	0.126	0.00365
1630	0.02	0.126	0.00365
1630	0.021	0.126	0.00365
1630	0.021	0.126	0.00365
1630	0.021	0.126	0.00365
1630	0.021	0.126	0.00365
1630	0.021	0.126	0.00365
1630	0.022	0.126	0.00365
1630	0.022	0.126	0.00365
1630	0.022	0.126	0.00355
1630	0.022	0.126	0.00355
1630	0.022	0.127	0.00355
1630	0.022	0.127	0.00355
1640	0.022	0.127	0.00363
1640	0.023	0.127	0.00363
1640	0.024	0.126	0.00373
1640	0.024	0.126	0.00383
1640	0.024	0.126	0.00383
1640	0.024	0.126	0.00393
1640	0.025	0.126	0.00403
1640	0.025	0.126	0.00403
1640	0.025	0.126	0.00403
1640	0.025	0.126	0.00403
1640	0.025	0.126	0.00393
1640	0.025	0.126	0.00383
1640	0.026	0.126	0.00363
1640	0.026	0.126	0.00363
1640	0.026	0.126	0.00353
1640	0.026	0.126	0.00353
1640	0.026	0.126	0.00353
1640	0.027	0.126	0.00353
1640	0.027	0.126	0.00363
1640	0.027	0.126	0.00363
1640	0.027	0.127	0.00363
1650	0.027	0.127	0.00362
1650	0.027	0.127	0.00362
1650	0.027	0.127	0.00362
1650	0.028	0.127	0.00352
1650	0.028	0.126	0.00352
1650	0.028	0.126	0.00352
1650	0.027	0.126	0.00352
1650	0.028	0.126	0.00362
1650	0.028	0.126	0.00362
1650	0.029	0.125	0.00372
1650	0.029	0.125	0.00372
1650	0.03	0.125	0.00372
1650	0.03	0.124	0.00362
1650	0.03	0.124	0.00352
1650	0.029	0.125	0.00332
1650	0.029	0.124	0.00322
1650	0.029	0.124	0.00312
1650	0.029	0.123	0.00302
1650	0.029	0.123	0.00312
1650	0.029	0.123	0.00312
1660	0.029	0.123	0.0033
1660	0.029	0.124	0.0034
1660	0.029	0.124	0.0034
1660	0.029	0.124	0.0035
1660	0.029	0.125	0.0034
1660	0.029	0.125	0.0033
1660	0.029	0.125	0.0029
1660	0.029	0.125	0.0026
1660	0.029	0.125	0.0023
1660	0.029	0.125	0.0021
1660	0.029	0.125	0.002
1660	0.029	0.125	0.002
1660	0.029	0.125	0.0019
1660	0.029	0.125	0.0019
1660	0.029	0.125	0.0019
1660	0.029	0.125	0.0018
1660	0.028	0.124	0.0018
1660	0.028	0.124	0.0018
1660	0.028	0.124	0.0018
1660	0.028	0.124	0.0018
1660	0.028	0.124	0.0018
1670	0.028	0.124	0.00189
1670	0.028	0.124	0.00189
1670	0.028	0.124	0.00189
1670	0.028	0.124	0.00179
1670	0.028	0.125	0.00169
1670	0.028	0.125	0.00159
1670	0.028	0.125	0.00139
1670	0.028	0.125	0.00129
1670	0.028	0.125	0.00119
1670	0.028	0.124	0.00109
1670	0.028	0.124	0.00109
1670	0.028	0.124	0.00109
1670	0.028	0.123	0.00109
1670	0.028	0.123	0.00119
1670	0.027	0.123	0.00119
1670	0.028	0.123	0.00119
1670	0.028	0.122	0.00119
1670	0.028	0.122	0.00109
1670	0.027	0.122	0.000985857
1670	0.027	0.122	0.000885857
1670	0.027	0.122	0.000785857
1680	0.027	0.122	0.000770878
1680	0.027	0.122	0.000670878
1680	0.027	0.121	0.000670878
1680	0.026	0.122	0.000670878
1680	0.026	0.122	0.000670878
1680	0.027	0.122	0.000670878
1680	0.027	0.122	0.000570878
1680	0.027	0.122	0.000570878
1680	0.027	0.122	0.000470878
1680	0.027	0.122	0.000370878
1680	0.027	0.122	0.000270878
1680	0.027	0.122	7.08776e-05
1680	0.027	0.122	-2.91224e-05
1680	0.027	0.122	-2.91224e-05
1680	0.026	0.122	-2.91224e-05
1680	0.026	0.122	-2.91224e-05
1680	0.026	0.122	-2.91224e-05
1680	0.025	0.122	7.08776e-05
1680	0.025	0.121	7.08776e-05
1680	0.025	0.12	7.08776e-05
1680	0.025	0.12	7.08776e-05
1690	0.026	0.119	0.000255898
1690	0.026	0.12	0.000255898
1690	0.026	0.12	0.000255898
1690	0.026	0.12	0.000355898
1690	0.026	0.121	0.000355898
1690	0.026	0.121	0.000255898
1690	0.025	0.121	5.58978e-05
1690	0.025	0.121	-0.000144102
1690	0.025	0.12	-0.000444102
1690	0.024	0.12	-0.000644102
1690	0.024	0.12	-0.000744102
1690	0.024	0.12	-0.000844102
1690	0.024	0.12	-0.000844102
1690	0.024	0.12	-0.000744102
1690	0.024	0.119	-0.000744102
1690	0.024	0.119	-0.000744102
1690	0.024	0.119	-0.000744102
1690	0.024	0.119	-0.000844102
1690	0.024	0.119	-0.000844102
1690	0.024	0.119	-0.000944102
1700	0.024	0.119	-0.000959082
1700	0.024	0.119	-0.00106
1700	0.024	0.119	-0.00116
1700	0.025	0.119	-0.00116
1700	0.025	0.119	-0.00116
1700	0.025	0.119	-0.00106
1700	0.025	0.119	-0.00106
1700	0.025	0.119	-0.000959082
1700	0.024	0.119	-0.000959082
1700	0.024	0.118	-0.000959082
1700	0.023	0.118	-0.000959082
1700	0.022	0.117	-0.000959082
1700	0.021	0.117	-0.00106
1700	0.021	0.117	-0.00106
1700	0.022	0.118	-0.00106
1700	0.022	0.118	-0.000959082
1700	0.022	0.118	-0.000959082
1700	0.022	0.119	-0.000859082
1700	0.022	0.119	-0.000959082
1700	0.022	0.119	-0.00106
1700	0.022	0.119	-0.00116
1710	0.022	0.119	-0.00137
1710	0.021	0.119	-0.00157
1710	0.021	0.118	-0.00167
1710	0.021	0.118	-0.00167
1710	0.021	0.118	-0.00167
1710	0.021	0.118	-0.00167
1710	0.021	0.118	-0.00157
1710	0.02	0.118	-0.00157
1710	0.02	0.118	-0.00157
1710	0.02	0.118	-0.00157
1710	0.02	0.117	-0.00157
1710	0.02	0.117	-0.00167
1710	0.02	0.117	-0.00177
1710	0.02	0.118	-0.00187
1710	0.02	0.118	-0.00197
1710	0.02	0.118	-0.00197
1710	0.02	0.118	-0.00207
1710	0.021	0.118	-0.00207
1710	0.021	0.118	-0.00207
1710	0.021	0.119	-0.00207
1710	0.022	0.118	-0.00207
1720	0.022	0.118	-0.00199
1720	0.023	0.118	-0.00199
1720	0.023	0.118	-0.00199
1720	0.023	0.117	-0.00199
1720	0.022	0.117	-0.00199
1720	0.021	0.116	-0.00199
1720	0.02	0.116	-0.00199
1720	0.019	0.116	-0.00189
1720	0.019	0.116	-0.00189
1720	0.019	0.116	-0.00189
1720	0.019	0.116	-0.00189
1720	0.019	0.116	-0.00189
1720	0.019	0.117	-0.00189
1720	0.019	0.117	-0.00199
1720	0.019	0.117	-0.00209
1720	0.019	0.117	-0.00219
1720	0.019	0.117	-0.00229
1720	0.019	0.117	-0.00249
1720	0.019	0.116	-0.00249
1720	0.019	0.116	-0.00259
1730	0.018	0.116	-0.0025
1730	0.018	0.116	-0.0025
1730	0.018	0.116	-0.0025
1730	0.018	0.116	-0.0025
1730	0.018	0.116	-0.0025
1730	0.018	0.116	-0.0025
1730	0.018	0.116	-0.0025
1730	0.018	0.117	-0.0025
1730	0.018	0.117	-0.0025
1730	0.018	0.117	-0.0025
1730	0.018	0.117	-0.0026
1730	0.019	0.117	-0.0026
1730	0.019	0.117	-0.0026
1730	0.019	0.117	-0.0026
1730	0.02	0.117	-0.0027
1730	0.02	0.116	-0.0027
1730	0.02	0.116	-0.0027
1730	0.02	0.116	-0.0027
1730	0.02	0.115	-0.0027
1730	0.019	0.115	-0.0027
1730	0.019	0.115	-0.0027
1740	0.018	0.115	-0.00262
1740	0.018	0.115	-0.00262
1740	0.018	0.115	-0.00252
1740	0.018	0.116	-0.00242
1740	0.018	0.116	-0.00242
1740	0.018	0.116	-0.00232
1740	0.018	0.116	-0.00232
1740	0.018	0.116	-0.00242
1740	0.018	0.116	-0.00252
1740	0.018	0.116	-0.00272
1740	0.018	0.116	-0.00282
1740	0.017	0.116	-0.00292
1740	0.017	0.116	-0.00292
1740	0.017	0.116	-0.00292
1740	0.017	0.116	-0.00292
1740	0.017	0.117	-0.00282
1740	0.018	0.117	-0.00282
1740	0.018	0.117	-0.00282
1740	0.018	0.117	-0.00272
1740	0.018	0.117	-0.00272
1740	0.018	0.117	-0.00282
1750	0.018	0.117	-0.00273
1750	0.018	0.117	-0.00273
1750	0.018	0.117	-0.00273
1750	0.018	0.117	-0.00273
1750	0.018	0.117	-0.00273
1750	0.018	0.117	-0.00273
1750	0.018	0.117	-0.00273
1750	0.018	0.117	-0.00273
1750	0.018	0.116	-0.00283
1750	0.018	0.116	-0.00283
1750	0.018	0.116	-0.00283
1750	0.018	0.115	-0.00283
1750	0.017	0.115	-0.00283
1750	0.017	0.115	-0.00283
1750	0.017	0.115	-0.00283
1750	0.017	0.115	-0.00273
1750	0.017	0.115	-0.00273
1750	0.017	0.115	-0.00273
1750	0.017	0.115	-0.00283
1750	0.017	0.115	-0.00283
1750	0.017	0.115	-0.00283
1760	0.017	0.115	-0.00285
1760	0.017	0.116	-0.00295
1760	0.016	0.116	-0.00305
1760	0.017	0.115	-0.00305
1760	0.017	0.115	-0.00305
1760	0.017	0.115	-0.00305
1760	0.017	0.115	-0.00305
1760	0.016	0.115	-0.00305
1760	0.016	0.115	-0.00305
1760	0.016	0.115	-0.00295
1760	0.016	0.115	-0.00295
1760	0.016	0.115	-0.00295
1760	0.016	0.115	-0.00305
1760	0.016	0.115	-0.00305
1760	0.016	0.115	-0.00305
1760	0.016	0.115	-0.00315
1760	0.016	0.115	-0.00315
1760	0.016	0.115	-0.00315
1760	0.016	0.115	-0.00315
1760	0.016	0.115	-0.00305
1770	0.016	0.115	-0.00296
1770	0.016	0.115	-0.00306
1770	0.016	0.115	-0.00306
1770	0.016	0.115	-0.00316
1770	0.016	0.115	-0.00316
1770	0.016	0.115	-0.00326
1770	0.016	0.115	-0.00336
1770	0.016	0.115	-0.00336
1770	0.016	0.115	-0.00336
1770	0.016	0.115	-0.00336
1770	0.016	0.115	-0.00336
1770	0.016	0.116	-0.00326
1770	0.016	0.116	-0.00326
1770	0.016	0.116	-0.00326
1770	0.016	0.115	-0.00316
1770	0.016	0.115	-0.00316
1770	0.016	0.115	-0.00316
1770	0.016	0.114	-0.00306
1770	0.016	0.114	-0.00306
1770	0.016	0.115	-0.00306
1770	0.016	0.115	-0.00296
1780	0.015	0.115	-0.00278
1780	0.015	0.115	-0.00278
1780	0.015	0.115	-0.00278
1780	0.015	0.115	-0.00278
1780	0.015	0.115	-0.00288
1780	0.016	0.115	-0.00308
1780	0.016	0.115	-0.00318
1780	0.016	0.115	-0.00328
1780	0.016	0.115	-0.00338
1780	0.016	0.115	-0.00338
1780	0.016	0.115	-0.00338
1780	0.016	0.115	-0.00338
1780	0.016	0.115	-0.00338
1780	0.016	0.115	-0.00338
1780	0.016	0.115	-0.00338
1780	0.016	0.115	-0.00338
1780	0.016	0.115	-0.00328
1780	0.016	0.115	-0.00328
1780	0.016	0.115	-0.00318
1780	0.016	0.115	-0.00318
1780	0.016	0.115	-0.00318
1790	0.015	0.114	-0.00309
1790	0.015	0.114	-0.00319
1790	0.015	0.115	-0.00319
1790	0.015	0.115	-0.00319
1790	0.015	0.115	-0.00319
1790	0.015	0.115	-0.00329
1790	0.015	0.115	-0.00329
1790	0.015	0.115	-0.00329
1790	0.016	0.115	-0.00339
1790	0.016	0.115	-0.00339
1790	0.016	0.116	-0.00349
1790	0.016	0.116	-0.00349
1790	0.016	0.116	-0.00349
1790	0.016	0.116	-0.00349
1790	0.016	0.115	-0.00349
1790	0.016	0.115	-0.00349
1790	0.016	0.115	-0.00339
1790	0.016	0.115	-0.00339
1790	0.016	0.115	-0.00339
1790	0.016	0.115	-0.00339
1790	0.016	0.115	-0.00349
1800	0.016	0.115	-0.00341
1800	0.016	0.115	-0.00341
1800	0.016	0.115	-0.00351
1800	0.016	0.115	-0.00351
1800	0.016	0.115	-0.00351
1800	0.016	0.115	-0.00351
1800	0.016	0.115	-0.00351
1800	0.015	0.115	-0.00351
1800	0.015	0.115	-0.00351
1800	0.015	0.115	-0.00341
1800	0.015	0.115	-0.00341
1800	0.015	0.115	-0.00341
1800	0.015	0.115	-0.00341
1800	0.015	0.115	-0.00351
1800	0.015	0.115	-0.00351
1800	0.015	0.115	-0.00351
1800	0.015	0.115	-0.00351
1800	0.015	0.115	-0.00351
1800	0.015	0.115	-0.00351
1800	0.015	0.115	-0.00351
2500	0.025	0.119	0.00234
2500	0.025	0.119	0.00234
2500	0.025	0.119	0.00234
2500	0.025	0.119	0.00224
2500	0.025	0.119	0.00224
2500	0.025	0.119	0.00214
2500	0.025	0.119	0.00214
2500	0.025	0.119	0.00214
2500	0.025	0.118	0.00214
2500	0.025	0.118	0.00214
2500	0.025	0.118	-0.00546
2500	0.025	0.118	-0.00546
2500	0.025	0.118	-0.00546
2500	0.025	0.118	-0.00546
2500	0.025	0.118	-0.00536
2500	0.025	0.118	-0.00536
2500	0.026	0.118	-0.00536
2500	0.026	0.118	-0.00536
2500	0.026	0.118	-0.00536
2500	0.026	0.118	-0.00536
2510	0.026	0.118	-0.00527
2510	0.026	0.118	-0.00527
2510	0.026	0.118	-0.00537
2510	0.026	0.119	-0.00537
2510	0.026	0.119	-0.00537
2510	0.026	0.119	-0.00537
2510	0.026	0.119	-0.00547
2510	0.026	0.119	-0.00537
2510	0.026	0.119	-0.00537
2510	0.026	0.119	-0.00537
2510	0.026	0.119	-0.00537
2510	0.026	0.119	-0.00537
2510	0.026	0.119	-0.00537
2510	0.026	0.119	-0.00537
2510	0.026	0.119	-0.00547
2510	0.026	0.119	-0.00547
2510	0.026	0.119	-0.00547
2510	0.026	0.119	-0.00547
2510	0.026	0.119	-0.00547
2510	0.026	0.119	-0.00537
2510	0.025	0.118	-0.00537
2520	0.025	0.118	-0.00529
2520	0.025	0.118	-0.00529
2520	0.025	0.118	-0.00529
2520	0.025	0.118	-0.00529
2520	0.025	0.118	-0.00529
2520	0.026	0.118	-0.00529
2520	0.026	0.118	-0.00529
2520	0.026	0.118	-0.00529
2520	0.026	0.118	-0.00529
2520	0.026	0.119	-0.00529
2520	0.026	0.119	-0.00529
2520	0.026	0.119	-0.00529
2520	0.026	0.119	-0.00529
2520	0.026	0.119	-0.00529
2520	0.026	0.119	-0.00529
2520	0.026	0.119	-0.00539
2520	0.026	0.119	-0.00539
2520	0.026	0.119	-0.00529
2520	0.026	0.119	-0.00529
2520	0.026	0.119	-0.00529
2520	0.026	0.119	-0.00529
2530	0.026	0.119	-0.0052
2530	0.026	0.119	-0.0052
2530	0.026	0.118	-0.0052
2530	0.026	0.118	-0.0052
2530	0.026	0.118	-0.0053
2530	0.026	0.118	-0.0053
2530	0.026	0.118	-0.0053
2530	0.026	0.118	-0.0053
2530	0.026	0.118	-0.0053
2530	0.026	0.118	-0.0053
2530	0.026	0.119	-0.0053
2530	0.026	0.119	-0.0054
2530	0.026	0.119	-0.0054
2530	0.026	0.119	-0.0054
2530	0.026	0.119	-0.0055
2530	0.026	0.119	-0.0055
2530	0.026	0.119	-0.0055
2530	0.026	0.119	-0.0054
2530	0.026	0.119	-0.0054
2530	0.026	0.119	-0.0054
2530	0.026	0.119	-0.0053
2540	0.026	0.119	-0.00522
2540	0.026	0.119	-0.00522
2540	0.026	0.119	-0.00522
2540	0.026	0.119	-0.00522
2540	0.026	0.119	-0.00532
2540	0.026	0.119	-0.00532
2540	0.026	0.119	-0.00532
2540	0.026	0.119	-0.00532
2540	0.026	0.119	-0.00542
2540	0.026	0.119	-0.00542
2540	0.026	0.119	-0.00542
2540	0.026	0.119	-0.00542
2540	0.026	0.119	-0.00542
2540	0.026	0.119	-0.00542
2540	0.026	0.119	-0.00542
2540	0.026	0.119	-0.00542
2540	0.026	0.119	-0.00542
2540	0.026	0.119	-0.00542
2540	0.026	0.119	-0.00542
2540	0.026	0.119	-0.00542
2550	0.026	0.119	-0.00533
2550	0.026	0.119	-0.00533
2550	0.026	0.119	-0.00533
2550	0.026	0.119	-0.00523
2550	0.026	0.119	-0.00523
2550	0.026	0.119	-0.00523
2550	0.026	0.119	-0.00523
2550	0.026	0.119	-0.00523
2550	0.026	0.119	-0.00523
2550	0.026	0.119	-0.00523
2550	0.026	0.119	-0.00533
2550	0.026	0.119	-0.00533
2550	0.026	0.119	-0.00533
2550	0.026	0.119	-0.00533
2550	0.026	0.119	-0.00533
2550	0.026	0.119	-0.00523
2550	0.026	0.119	-0.00523
2550	0.026	0.119	-0.00523
2550	0.026	0.119	-0.00523
2550	0.026	0.119	-0.00533
2550	0.026	0.119	-0.00533
2560	0.026	0.119	-0.00525
2560	0.026	0.119	-0.00525
2560	0.026	0.119	-0.00525
2560	0.026	0.119	-0.00525
2560	0.026	0.119	-0.00525
2560	0.026	0.119	-0.00525
2560	0.026	0.119	-0.00525
2560	0.026	0.119	-0.00525
2560	0.026	0.119	-0.00525
2560	0.026	0.119	-0.00525
2560	0.026	0.119	-0.00525
2560	0.026	0.119	-0.00525
2560	0.026	0.119	-0.00525
2560	0.027	0.119	-0.00525
2560	0.027	0.119	-0.00515
2560	0.027	0.119	-0.00515
2560	0.027	0.119	-0.00515
2560	0.027	0.119	-0.00515
2560	0.027	0.119	-0.00525
2560	0.027	0.119	-0.00525
2560	0.026	0.119	-0.00525
2570	0.026	0.119	-0.00516
2570	0.026	0.119	-0.00516
2570	0.026	0.119	-0.00516
2570	0.026	0.119	-0.00516
2570	0.027	0.119	-0.00516
2570	0.027	0.119	-0.00526
2570	0.027	0.119	-0.00526
2570	0.027	0.119	-0.00526
2570	0.027	0.119	-0.00526
2570	0.027	0.119	-0.00526
2570	0.027	0.119	-0.00526
2570	0.027	0.119	-0.00526
2570	0.027	0.119	-0.00526
2570	0.027	0.119	-0.00526
2570	0.027	0.119	-0.00516
2570	0.027	0.119	-0.00516
2570	0.027	0.119	-0.00516
2570	0.027	0.119	-0.00516
2570	0.027	0.119	-0.00506
2570	0.027	0.119	-0.00506
2570	0.027	0.119	-0.00516
2580	0.027	0.119	-0.00508
2580	0.027	0.119	-0.00508
2580	0.027	0.119	-0.00508
2580	0.027	0.119	-0.00508
2580	0.027	0.119	-0.00508
2580	0.027	0.119	-0.00508
2580	0.027	0.119	-0.00508
2580	0.027	0.119	-0.00508
2580	0.027	0.119	-0.00508
2580	0.027	0.119	-0.00508
2580	0.027	0.119	-0.00508
2580	0.027	0.119	-0.00508
2580	0.027	0.119	-0.00518
2580	0.027	0.119	-0.00518
2580	0.027	0.119	-0.00528
2580	0.027	0.119	-0.00528
2580	0.027	0.119	-0.00528
2580	0.027	0.119	-0.00528
2580	0.027	0.119	-0.00528
2580	0.027	0.119	-0.00528
2590	0.027	0.119	-0.00519
2590	0.027	0.119	-0.00519
2590	0.027	0.119	-0.00519
2590	0.027	0.119	-0.00519
2590	0.027	0.119	-0.00519
2590	0.027	0.119	-0.00519
2590	0.027	0.119	-0.00519
2590	0.027	0.119	-0.00519
2590	0.027	0.119	-0.00519
2590	0.027	0.119	-0.00509
2590	0.027	0.119	-0.00509
2590	0.027	0.119	-0.00509
2590	0.027	0.119	-0.00509
2590	0.027	0.119	-0.00499
2590	0.027	0.119	-0.00499
2590	0.027	0.119	-0.00499
2590	0.027	0.119	-0.00499
2590	0.027	0.119	-0.00499
2590	0.027	0.119	-0.00509
2590	0.027	0.119	-0.00509
2590	0.027	0.119	-0.00519
2600	0.027	0.119	-0.00511
2600	0.027	0.119	-0.00521
2600	0.027	0.119	-0.00521
2600	0.027	0.119	-0.00521
2600	0.027	0.119	-0.00521
2600	0.027	0.119	-0.00521
2600	0.027	0.119	-0.00521
2600	0.027	0.119	-0.00521
2600	0.027	0.119	-0.00511
2600	0.027	0.119	-0.00511
2600	0.027	0.119	-0.00501
2600	0.027	0.119	-0.00501
2600	0.027	0.119	-0.00501
2600	0.027	0.119	-0.00501
2600	0.027	0.119	-0.00501
2600	0.027	0.119	-0.00501
2600	0.027	0.119	-0.00501
2600	0.027	0.119	-0.00511
2600	0.027	0.119	-0.00511
2600	0.027	0.119	-0.00511
2600	0.027	0.119	-0.00521
2610	0.027	0.119	-0.00512
2610	0.027	0.119	-0.00512
2610	0.027	0.119	-0.00512
2610	0.027	0.119	-0.00502
2610	0.027	0.119	-0.00502
2610	0.027	0.119	-0.00502
2610	0.027	0.119	-0.00502
2610	0.027	0.119	-0.00502
2610	0.027	0.119	-0.00502
2610	0.027	0.119	-0.00502
2610	0.027	0.119	-0.00502
2610	0.027	0.12	-0.00502
2610	0.027	0.12	-0.00512
2610	0.027	0.12	-0.00512
2610	0.027	0.12	-0.00502
2610	0.027	0.12	-0.00502
2610	0.027	0.12	-0.00502
2610	0.027	0.12	-0.00502
2610	0.027	0.12	-0.00502
2610	0.028	0.12	-0.00502
2620	0.028	0.12	-0.00494
2620	0.028	0.12	-0.00494
2620	0.028	0.12	-0.00494
2620	0.028	0.12	-0.00494
2620	0.028	0.12	-0.00494
2620	0.028	0.12	-0.00494
2620	0.028	0.12	-0.00494
2620	0.028	0.12	-0.00494
2620	0.028	0.12	-0.00494
2620	0.028	0.12	-0.00494
2620	0.028	0.12	-0.00494
2620	0.028	0.12	-0.00494
2620	0.028	0.12	-0.00494
2620	0.028	0.12	-0.00494
2620	0.028	0.12	-0.00494
2620	0.028	0.12	-0.00494
2620	0.028	0.12	-0.00494
2620	0.028	0.12	-0.00494
2620	0.028	0.12	-0.00494
2620	0.028	0.12	-0.00504
2620	0.028	0.12	-0.00504
2630	0.028	0.119	-0.00495
2630	0.028	0.119	-0.00495
2630	0.028	0.119	-0.00495
2630	0.028	0.119	-0.00495
2630	0.028	0.119	-0.00495
2630	0.028	0.12	-0.00495
2630	0.028	0.12	-0.00505
2630	0.028	0.12	-0.00505
2630	0.028	0.12	-0.00505
2630	0.028	0.12	-0.00505
2630	0.028	0.12	-0.00505
2630	0.028	0.12	-0.00505
2630	0.028	0.12	-0.00505
2630	0.028	0.12	-0.00505
2630	0.028	0.12	-0.00505
2630	0.028	0.12	-0.00505
2630	0.028	0.12	-0.00505
2630	0.028	0.12	-0.00505
2630	0.028	0.12	-0.00495
2630	0.028	0.12	-0.00495
2630	0.028	0.12	-0.00495
2640	0.028	0.12	-0.00487
2640	0.028	0.12	-0.00487
2640	0.028	0.12	-0.00487
2640	0.028	0.12	-0.00487
2640	0.028	0.12	-0.00487
2640	0.028	0.12	-0.00487
2640	0.028	0.12	-0.00487
2640	0.028	0.12	-0.00487
2640	0.028	0.12	-0.00487
2640	0.028	0.12	-0.00487
2640	0.028	0.12	-0.00487
2640	0.028	0.12	-0.00487
2640	0.028	0.12	-0.00487
2640	0.028	0.12	-0.00487
2640	0.028	0.12	-0.00487
2640	0.028	0.12	-0.00487
2640	0.028	0.12	-0.00487
2640	0.028	0.12	-0.00487
2640	0.028	0.12	-0.00487
2640	0.028	0.12	-0.00487
2640	0.028	0.12	-0.00487
2650	0.028	0.12	-0.00478
2650	0.028	0.12	-0.00478
2650	0.028	0.12	-0.00478
2650	0.028	0.12	-0.00478
2650	0.028	0.12	-0.00478
2650	0.028	0.12	-0.00478
2650	0.028	0.12	-0.00478
2650	0.028	0.12	-0.00478
2650	0.028	0.12	-0.00478
2650	0.028	0.12	-0.00478
2650	0.028	0.12	-0.00478
2650	0.028	0.12	-0.00478
2650	0.028	0.12	-0.00478
2650	0.028	0.12	-0.00478
2650	0.028	0.12	-0.00478
2650	0.028	0.12	-0.00478
2650	0.028	0.12	-0.00488
2650	0.028	0.12	-0.00488
2650	0.028	0.12	-0.00488
2650	0.028	0.12	-0.00488
2660	0.028	0.12	-0.0048
2660	0.028	0.12	-0.0048
2660	0.028	0.12	-0.0048
2660	0.028	0.12	-0.0048
2660	0.028	0.12	-0.0048
2660	0.028	0.12	-0.0048
2660	0.028	0.12	-0.0048
2660	0.028	0.12	-0.0048
2660	0.028	0.12	-0.0048
2660	0.028	0.12	-0.0048
2660	0.028	0.12	-0.0048
2660	0.028	0.12	-0.0048
2660	0.028	0.12	-0.0048
2660	0.028	0.12	-0.0048
2660	0.028	0.12	-0.0048
2660	0.028	0.12	-0.0048
2660	0.028	0.12	-0.0048
2660	0.028	0.12	-0.0048
2660	0.028	0.12	-0.0049
2660	0.028	0.12	-0.0049
2660	0.028	0.12	-0.0049
2670	0.028	0.12	-0.00481
2670	0.028	0.12	-0.00481
2670	0.028	0.12	-0.00481
2670	0.028	0.12	-0.00481
2670	0.028	0.12	-0.00481
2670	0.028	0.12	-0.00481
2670	0.028	0.12	-0.00481
2670	0.028	0.12	-0.00481
2670	0.028	0.12	-0.00491
2670	0.028	0.12	-0.00481
2670	0.028	0.12	-0.00481
2670	0.028	0.12	-0.00481
2670	0.028	0.12	-0.00481
2670	0.028	0.12	-0.00481
2670	0.028	0.12	-0.00481
2670	0.028	0.12	-0.00481
2670	0.028	0.12	-0.00481
2670	0.028	0.12	-0.00481
2670	0.028	0.12	-0.00491
2670	0.028	0.12	-0.00491
2670	0.028	0.12	-0.00491
2680	0.028	0.12	-0.00483
2680	0.028	0.12	-0.00483
2680	0.028	0.12	-0.00483
2680	0.028	0.12	-0.00483
2680	0.028	0.12	-0.00483
2680	0.028	0.12	-0.00473
2680	0.028	0.12	-0.00473
2680	0.029	0.12	-0.00473
2680	0.029	0.12	-0.00473
2680	0.029	0.12	-0.00473
2680	0.029	0.12	-0.00473
2680	0.029	0.12	-0.00473
2680	0.029	0.12	-0.00473
2680	0.029	0.12	-0.00473
2680	0.029	0.12	-0.00473
2680	0.029	0.12	-0.00483
2680	0.029	0.12	-0.00483
2680	0.029	0.12	-0.00483
2680	0.029	0.12	-0.00483
2680	0.029	0.12	-0.00483
2680	0.029	0.12	-0.00483
2690	0.029	0.12	-0.00474
2690	0.029	0.12	-0.00474
2690	0.029	0.12	-0.00474
2690	0.029	0.12	-0.00474
2690	0.029	0.12	-0.00464
2690	0.029	0.12	-0.00464
2690	0.029	0.12	-0.00464
2690	0.029	0.12	-0.00464
2690	0.029	0.12	-0.00464
2690	0.029	0.12	-0.00464
2690	0.029	0.12	-0.00464
2690	0.029	0.12	-0.00464
2690	0.029	0.12	-0.00464
2690	0.029	0.12	-0.00474
2690	0.029	0.12	-0.00474
2690	0.029	0.12	-0.00474
2690	0.029	0.12	-0.00474
2690	0.029	0.12	-0.00474
2690	0.029	0.12	-0.00474
2690	0.029	0.12	-0.00474
2700	0.029	0.12	-0.00466
2700	0.029	0.12	-0.00466
2700	0.029	0.12	-0.00466
2700	0.029	0.12	-0.00466
2700	0.029	0.12	-0.00466
2700	0.029	0.12	-0.00466
2700	0.029	0.12	-0.00466
2700	0.029	0.12	-0.00466
2700	0.029	0.12	-0.00466
2700	0.029	0.12	-0.00466
2700	0.029	0.12	-0.00466
2700	0.029	0.12	-0.00466
2700	0.029	0.121	-0.00466
2700	0.029	0.121	-0.00466
2700	0.029	0.121	-0.00466
2700	0.029	0.121	-0.00466
2700	0.029	0.121	-0.00466
2700	0.029	0.121	-0.00466
2700	0.029	0.121	-0.00466
2700	0.029	0.121	-0.00466
2700	0.029	0.121	-0.00466
2710	0.029	0.121	-0.00457
2710	0.029	0.121	-0.00457
2710	0.029	0.121	-0.00457
2710	0.029	0.121	-0.00457
2710	0.029	0.121	-0.00457
2710	0.029	0.121	-0.00457
2710	0.029	0.121	-0.00457
2710	0.029	0.121	-0.00457
2710	0.029	0.121	-0.00457
2710	0.029	0.121	-0.00457
2710	0.029	0.121	-0.00457
2710	0.029	0.121	-0.00467
2710	0.029	0.121	-0.00467
2710	0.029	0.121	-0.00467
2710	0.029	0.121	-0.00467
2710	0.029	0.121	-0.00467
2710	0.029	0.121	-0.00467
2710	0.029	0.121	-0.00467
2710	0.029	0.121	-0.00467
2710	0.029	0.121	-0.00467
2710	0.029	0.121	-0.00457
2720	0.029	0.121	-0.00449
2720	0.029	0.121	-0.00449
2720	0.029	0.121	-0.00449
2720	0.029	0.121	-0.00449
2720	0.029	0.121	-0.00449
2720	0.029	0.121	-0.00449
2720	0.029	0.121	-0.00449
2720	0.029	0.121	-0.00449
2720	0.029	0.121	-0.00449
2720	0.029	0.121	-0.00449
2720	0.029	0.121	-0.00459
2720	0.029	0.121	-0.00459
2720	0.029	0.121	-0.00459
2720	0.029	0.121	-0.00459
2720	0.029	0.121	-0.00459
2720	0.029	0.121	-0.00459
2720	0.029	0.121	-0.00459
2720	0.029	0.121	-0.00459
2720	0.029	0.121	-0.00459
2720	0.029	0.121	-0.00459
2720	0.029	0.121	-0.00459
2730	0.029	0.121	-0.0044
2730	0.029	0.121	-0.0044
2730	0.029	0.121	-0.0044
2730	0.029	0.121	-0.0044
2730	0.029	0.121	-0.0043
2730	0.029	0.121	-0.0043
2730	0.029	0.121	-0.0043
2730	0.029	0.121	-0.0043
2730	0.029	0.121	-0.0043
2730	0.029	0.121	-0.0043
2730	0.029	0.121	-0.0043
2730	0.029	0.121	-0.0044
2730	0.03	0.121	-0.0044
2730	0.03	0.121	-0.0044
2730	0.03	0.121	-0.0044
2730	0.03	0.121	-0.0044
2730	0.03	0.121	-0.0045
2730	0.03	0.121	-0.0045
2730	0.03	0.121	-0.0045
2730	0.03	0.121	-0.0045
2740	0.03	0.121	-0.00442
2740	0.03	0.121	-0.00452
2740	0.03	0.121	-0.00452
2740	0.03	0.121	-0.00452
2740	0.03	0.121	-0.00452
2740	0.03	0.121	-0.00452
2740	0.03	0.121	-0.00452
2740	0.03	0.121	-0.00452
2740	0.03	0.121	-0.00452
2740	0.029	0.121	-0.00452
2740	0.029	0.121	-0.00452
2740	0.03	0.121	-0.00452
2740	0.03	0.121	-0.00452
2740	0.03	0.121	-0.00452
2740	0.03	0.121	-0.00452
2740	0.03	0.121	-0.00452
2740	0.03	0.121	-0.00452
2740	0.03	0.121	-0.00452
2740	0.03	0.121	-0.00452
2740	0.03	0.121	-0.00452
2740	0.03	0.121	-0.00452
2750	0.03	0.121	-0.00443
2750	0.03	0.121	-0.00443
2750	0.03	0.121	-0.00443
2750	0.03	0.121	-0.00443
2750	0.03	0.121	-0.00443
2750	0.03	0.121	-0.00443
2750	0.03	0.121	-0.00443
2750	0.03	0.121	-0.00443
2750	0.03	0.121	-0.00443
2750	0.03	0.121	-0.00443
2750	0.03	0.121	-0.00443
2750	0.03	0.121	-0.00443
2750	0.03	0.121	-0.00443
2750	0.03	0.121	-0.00443
2750	0.03	0.121	-0.00443
2750	0.03	0.121	-0.00443
2750	0.03	0.121	-0.00443
2750	0.03	0.121	-0.00443
2750	0.03	0.121	-0.00443
2750	0.03	0.122	-0.00443
2750	0.03	0.122	-0.00443
2760	0.03	0.122	-0.00435
2760	0.03	0.122	-0.00435
2760	0.03	0.122	-0.00435
2760	0.03	0.122	-0.00435
2760	0.03	0.122	-0.00435
2760	0.03	0.122	-0.00435
2760	0.03	0.122	-0.00435
2760	0.03	0.122	-0.00435
2760	0.03	0.122	-0.00435
2760	0.03	0.122	-0.00435
2760	0.03	0.122	-0.00435
2760	0.03	0.122	-0.00435
2760	0.03	0.122	-0.00435
2760	0.03	0.122	-0.00435
2760	0.03	0.122	-0.00435
2760	0.03	0.122	-0.00435
2760	0.03	0.122	-0.00435
2760	0.03	0.122	-0.00435
2760	0.03	0.122	-0.00445
2760	0.03	0.122	-0.00445
2760	0.03	0.122	-0.00445
2770	0.03	0.122	-0.00436
2770	0.03	0.122	-0.00426
2770	0.03	0.122	-0.00426
2770	0.03	0.122	-0.00426
2770	0.03	0.122	-0.00426
2770	0.03	0.122	-0.00426
2770	0.03	0.122	-0.00426
2770	0.03	0.122	-0.00426
2770	0.03	0.122	-0.00436
2770	0.03	0.122	-0.00436
2770	0.03	0.122	-0.00436
2770	0.03	0.122	-0.00436
2770	0.03	0.122	-0.00436
2770	0.03	0.122	-0.00436
2770	0.03	0.122	-0.00436
2770	0.03	0.122	-0.00436
2770	0.03	0.122	-0.00436
2770	0.03	0.122	-0.00436
2770	0.03	0.122	-0.00436
2770	0.03	0.122	-0.00426
2780	0.03	0.122	-0.00418
2780	0.03	0.122	-0.00418
2780	0.03	0.122	-0.00418
2780	0.03	0.122	-0.00418
2780	0.03	0.122	-0.00418
2780	0.03	0.122	-0.00418
2780	0.03	0.122	-0.00418
2780	0.03	0.122	-0.00418
2780	0.03	0.122	-0.00418
2780	0.03	0.122	-0.00428
2780	0.03	0.122	-0.00428
2780	0.03	0.122	-0.00428
2780	0.03	0.122	-0.00428
2780	0.03	0.122	-0.00428
2780	0.03	0.122	-0.00428
2780	0.03	0.122	-0.00428
2780	0.03	0.122	-0.00428
2780	0.03	0.122	-0.00428
2780	0.031	0.122	-0.00428
2780	0.031	0.122	-0.00428
2780	0.031	0.122	-0.00428
2790	0.031	0.122	-0.00419
2790	0.031	0.122	-0.00419
2790	0.031	0.122	-0.00419
2790	0.031	0.122	-0.00419
2790	0.031	0.122	-0.00419
2790	0.031	0.122	-0.00419
2790	0.031	0.122	-0.00419
2790	0.031	0.122	-0.00419
2790	0.031	0.122	-0.00419
2790	0.031	0.122	-0.00419
2790	0.031	0.122	-0.00419
2790	0.031	0.122	-0.00419
2790	0.031	0.122	-0.00419
2790	0.031	0.122	-0.00419
2790	0.031	0.122	-0.00419
2790	0.031	0.122	-0.00419
2790	0.031	0.122	-0.00419
2790	0.031	0.122	-0.00419
2790	0.031	0.122	-0.00419
2790	0.031	0.122	-0.00409
2790	0.031	0.122	-0.00409
2800	0.031	0.122	-0.00401
2800	0.031	0.122	-0.00401
2800	0.031	0.122	-0.00401
2800	0.031	0.122	-0.00401
2800	0.031	0.122	-0.00401
2800	0.031	0.122	-0.00401
2800	0.031	0.122	-0.00401
2800	0.031	0.122	-0.00401
2800	0.031	0.122	-0.00411
2800	0.031	0.122	-0.00411
2800	0.031	0.123	-0.00411
2800	0.031	0.123	-0.00411
2800	0.031	0.123	-0.00411
2800	0.031	0.123	-0.00411
2800	0.031	0.123	-0.00411
2800	0.031	0.123	-0.00411
2800	0.031	0.123	-0.00411
2800	0.031	0.123	-0.00411
2800	0.031	0.123	-0.00411
2800	0.031	0.123	-0.00411
2800	0.031	0.123	-0.00411
2810	0.031	0.123	-0.00402
2810	0.031	0.123	-0.00402
2810	0.031	0.123	-0.00402
2810	0.031	0.123	-0.00402
2810	0.031	0.123	-0.00402
2810	0.031	0.123	-0.00402
2810	0.031	0.123	-0.00402
2810	0.031	0.123	-0.00402
2810	0.031	0.123	-0.00402
2810	0.031	0.123	-0.00402
2810	0.031	0.123	-0.00402
2810	0.031	0.123	-0.00402
2810	0.031	0.123	-0.00402
2810	0.031	0.123	-0.00402
2810	0.031	0.123	-0.00402
2810	0.031	0.123	-0.00402
2810	0.031	0.123	-0.00402
2810	0.031	0.123	-0.00402
2810	0.031	0.123	-0.00402
2810	0.031	0.123	-0.00402
2820	0.031	0.123	-0.00394
2820	0.031	0.123	-0.00394
2820	0.031	0.123	-0.00394
2820	0.031	0.123	-0.00394
2820	0.031	0.123	-0.00404
2820	0.031	0.123	-0.00404
2820	0.031	0.123	-0.00404
2820	0.031	0.123	-0.00404
2820	0.031	0.123	-0.00404
2820	0.031	0.123	-0.00404
2820	0.031	0.123	-0.00404
2820	0.031	0.123	-0.00404
2820	0.031	0.123	-0.00404
2820	0.031	0.123	-0.00404
2820	0.031	0.123	-0.00404
2820	0.031	0.123	-0.00394
2820	0.031	0.123	-0.00394
2820	0.031	0.123	-0.00394
2820	0.031	0.123	-0.00394
2820	0.031	0.123	-0.00404
2820	0.031	0.123	-0.00404
2830	0.031	0.123	-0.00395
2830	0.031	0.123	-0.00395
2830	0.032	0.123	-0.00395
2830	0.032	0.123	-0.00395
2830	0.032	0.123	-0.00395
2830	0.032	0.123	-0.00395
2830	0.032	0.123	-0.00395
2830	0.031	0.123	-0.00395
2830	0.031	0.124	-0.00395
2830	0.031	0.124	-0.00385
2830	0.031	0.124	-0.00385
2830	0.031	0.124	-0.00385
2830	0.031	0.124	-0.00385
2830	0.031	0.124	-0.00385
2830	0.031	0.124	-0.00385
2830	0.032	0.124	-0.00385
2830	0.032	0.124	-0.00385
2830	0.032	0.124	-0.00385
2830	0.032	0.124	-0.00385
2830	0.032	0.124	-0.00385
2830	0.032	0.124	-0.00385
2840	0.032	0.124	-0.00377
2840	0.032	0.124	-0.00377
2840	0.032	0.124	-0.00377
2840	0.032	0.124	-0.00377
2840	0.032	0.124	-0.00377
2840	0.032	0.124	-0.00377
2840	0.032	0.124	-0.00377
2840	0.032	0.124	-0.00377
2840	0.032	0.124	-0.00377
2840	0.032	0.124	-0.00377
2840	0.032	0.124	-0.00377
2840	0.032	0.124	-0.00387
2840	0.032	0.124	-0.00387
2840	0.032	0.124	-0.00387
2840	0.032	0.124	-0.00387
2840	0.032	0.124	-0.00387
2840	0.032	0.124	-0.00387
2840	0.032	0.124	-0.00387
2840	0.032	0.124	-0.00387
2840	0.032	0.124	-0.00387
2840	0.032	0.124	-0.00387
2850	0.032	0.124	-0.00378
2850	0.032	0.124	-0.00378
2850	0.032	0.124	-0.00378
2850	0.032	0.124	-0.00378
2850	0.032	0.124	-0.00388
2850	0.032	0.124	-0.00388
2850	0.032	0.124	-0.00388
2850	0.032	0.124	-0.00388
2850	0.032	0.124	-0.00388
2850	0.032	0.124	-0.00388
2850	0.033	0.124	-0.00398
2850	0.033	0.124	-0.00398
2850	0.033	0.124	-0.00398
2850	0.033	0.125	-0.00398
2850	0.033	0.125	-0.00398
2850	0.033	0.125	-0.00398
2850	0.033	0.125	-0.00398
2850	0.033	0.125	-0.00398
2850	0.033	0.125	-0.00408
2850	0.033	0.125	-0.00408
2860	0.033	0.125	-0.004
2860	0.033	0.125	-0.004
2860	0.033	0.125	-0.0041
2860	0.033	0.125	-0.0041
2860	0.033	0.125	-0.0041
2860	0.033	0.125	-0.0041
2860	0.033	0.125	-0.0041
2860	0.033	0.125	-0.0041
2860	0.033	0.125	-0.0041
2860	0.033	0.125	-0.0042
2860	0.033	0.125	-0.0042
2860	0.033	0.125	-0.0042
2860	0.033	0.125	-0.0042
2860	0.033	0.125	-0.0042
2860	0.033	0.125	-0.0042
2860	0.033	0.125	-0.0042
2860	0.033	0.125	-0.0042
2860	0.033	0.125	-0.0042
2860	0.033	0.125	-0.0041
2860	0.033	0.125	-0.0041
2860	0.033	0.125	-0.004
2870	0.033	0.125	-0.00391
2870	0.033	0.125	-0.00391
2870	0.033	0.125	-0.00391
2870	0.033	0.125	-0.00391
2870	0.033	0.125	-0.00391
2870	0.033	0.125	-0.00391
2870	0.033	0.125	-0.00391
2870	0.033	0.125	-0.00381
2870	0.033	0.125	-0.00381
2870	0.033	0.125	-0.00381
2870	0.033	0.125	-0.00381
2870	0.033	0.125	-0.00381
2870	0.033	0.125	-0.00381
2870	0.033	0.125	-0.00381
2870	0.033	0.125	-0.00381
2870	0.033	0.125	-0.00381
2870	0.033	0.125	-0.00381
2870	0.033	0.125	-0.00391
2870	0.033	0.125	-0.00391
2870	0.033	0.125	-0.00391
2870	0.033	0.125	-0.00381
2880	0.033	0.125	-0.00373
2880	0.033	0.125	-0.00373
2880	0.033	0.125	-0.00373
2880	0.033	0.125	-0.00373
2880	0.034	0.125	-0.00373
2880	0.034	0.125	-0.00373
2880	0.034	0.125	-0.00373
2880	0.034	0.125	-0.00373
2880	0.034	0.125	-0.00373
2880	0.034	0.125	-0.00373
2880	0.034	0.125	-0.00373
2880	0.034	0.125	-0.00373
2880	0.034	0.125	-0.00373
2880	0.034	0.125	-0.00373
2880	0.034	0.125	-0.00373
2880	0.034	0.126	-0.00373
2880	0.034	0.126	-0.00373
2880	0.034	0.126	-0.00373
2880	0.034	0.126	-0.00363
2880	0.034	0.126	-0.00363
2880	0.034	0.126	-0.00363
2890	0.034	0.126	-0.00354
2890	0.034	0.126	-0.00354
2890	0.034	0.126	-0.00354
2890	0.034	0.126	-0.00354
2890	0.034	0.126	-0.00354
2890	0.034	0.126	-0.00364
2890	0.034	0.126	-0.00364
2890	0.034	0.126	-0.00364
2890	0.034	0.126	-0.00364
2890	0.034	0.126	-0.00364
2890	0.034	0.126	-0.00364
2890	0.034	0.126	-0.00364
2890	0.034	0.126	-0.00364
2890	0.034	0.126	-0.00364
2890	0.034	0.126	-0.00364
2890	0.034	0.126	-0.00364
2890	0.034	0.126	-0.00364
2890	0.034	0.126	-0.00374
2890	0.034	0.126	-0.00374
2890	0.034	0.126	-0.00374
2900	0.034	0.126	-0.00366
2900	0.034	0.126	-0.00366
2900	0.034	0.126	-0.00366
2900	0.034	0.126	-0.00366
2900	0.034	0.126	-0.00366
2900	0.034	0.126	-0.00366
2900	0.034	0.126	-0.00366
2900	0.034	0.126	-0.00356
2900	0.034	0.126	-0.00356
2900	0.034	0.126	-0.00356
2900	0.034	0.126	-0.00356
2900	0.034	0.126	-0.00356
2900	0.034	0.126	-0.00366
2900	0.034	0.126	-0.00366
2900	0.034	0.126	-0.00366
2900	0.034	0.126	-0.00366
2900	0.034	0.126	-0.00366
2900	0.034	0.126	-0.00366
2900	0.034	0.126	-0.00366
2900	0.034	0.126	-0.00366
2900	0.034	0.126	-0.00366
2910	0.034	0.126	-0.00357
2910	0.035	0.126	-0.00357
2910	0.035	0.126	-0.00357
2910	0.035	0.126	-0.00357
2910	0.035	0.127	-0.00357
2910	0.035	0.127	-0.00357
2910	0.035	0.127	-0.00357
2910	0.035	0.127	-0.00357
2910	0.035	0.127	-0.00357
2910	0.035	0.127	-0.00347
2910	0.035	0.127	-0.00347
2910	0.035	0.127	-0.00347
2910	0.035	0.127	-0.00347
2910	0.035	0.127	-0.00357
2910	0.035	0.127	-0.00357
2910	0.035	0.127	-0.00357
2910	0.035	0.127	-0.00357
2910	0.035	0.127	-0.00357
2910	0.035	0.127	-0.00367
2910	0.035	0.127	-0.00367
2910	0.035	0.127	-0.00367
2920	0.035	0.127	-0.00359
2920	0.035	0.127	-0.00359
2920	0.035	0.127	-0.00359
2920	0.035	0.127	-0.00359
2920	0.035	0.127	-0.00359
2920	0.035	0.127	-0.00359
2920	0.035	0.127	-0.00359
2920	0.036	0.127	-0.00359
2920	0.036	0.127	-0.00359
2920	0.036	0.127	-0.00359
2920	0.036	0.127	-0.00359
2920	0.036	0.127	-0.00359
2920	0.036	0.127	-0.00359
2920	0.036	0.128	-0.00359
2920	0.036	0.128	-0.00369
2920	0.036	0.128	-0.00369
2920	0.036	0.128	-0.00369
2920	0.036	0.128	-0.00369
2920	0.036	0.128	-0.00369
2920	0.036	0.128	-0.00369
2930	0.036	0.128	-0.0037
2930	0.036	0.128	-0.0037
2930	0.036	0.128	-0.0037
2930	0.036	0.128	-0.0037
2930	0.036	0.128	-0.0037
2930	0.036	0.128	-0.0037
2930	0.036	0.128	-0.0038
2930	0.036	0.128	-0.0038
2930	0.036	0.128	-0.0038
2930	0.037	0.128	-0.0038
2930	0.037	0.128	-0.0038
2930	0.037	0.128	-0.0038
2930	0.037	0.128	-0.0038
2930	0.037	0.128	-0.0038
2930	0.037	0.128	-0.0038
2930	0.037	0.128	-0.0038
2930	0.037	0.128	-0.0038
2930	0.037	0.128	-0.0038
2930	0.037	0.128	-0.0038
2930	0.037	0.128	-0.0038
2930	0.037	0.128	-0.0038
2940	0.037	0.128	-0.00372
2940	0.037	0.128	-0.00372
2940	0.036	0.128	-0.00372
2940	0.036	0.128	-0.00362
2940	0.036	0.128	-0.00362
2940	0.036	0.128	-0.00362
2940	0.036	0.128	-0.00362
2940	0.036	0.128	-0.00362
2940	0.036	0.128	-0.00362
2940	0.036	0.128	-0.00362
2940	0.036	0.128	-0.00362
2940	0.036	0.128	-0.00362
2940	0.036	0.128	-0.00362
2940	0.036	0.128	-0.00362
2940	0.036	0.128	-0.00362
2940	0.036	0.128	-0.00362
2940	0.036	0.128	-0.00362
2940	0.036	0.128	-0.00352
2940	0.036	0.128	-0.00352
2940	0.036	0.128	-0.00342
2940	0.036	0.128	-0.00342
2950	0.036	0.128	-0.00323
2950	0.036	0.129	-0.00323
2950	0.036	0.129	-0.00323
2950	0.036	0.129	-0.00313
2950	0.036	0.129	-0.00313
2950	0.036	0.129	-0.00303
2950	0.036	0.129	-0.00303
2950	0.036	0.129	-0.00303
2950	0.036	0.129	-0.00303
2950	0.036	0.129	-0.00303
2950	0.036	0.129	-0.00303
2950	0.036	0.129	-0.00303
2950	0.036	0.129	-0.00303
2950	0.036	0.129	-0.00303
2950	0.036	0.129	-0.00313
2950	0.036	0.129	-0.00313
2950	0.036	0.129	-0.00313
2950	0.036	0.129	-0.00313
2950	0.036	0.129	-0.00313
2950	0.036	0.129	-0.00313
2950	0.036	0.129	-0.00313
2960	0.036	0.129	-0.00305
2960	0.036	0.129	-0.00305
2960	0.036	0.129	-0.00305
2960	0.036	0.129	-0.00305
2960	0.036	0.129	-0.00305
2960	0.036	0.129	-0.00305
2960	0.036	0.129	-0.00305
2960	0.036	0.129	-0.00305
2960	0.036	0.129	-0.00305
2960	0.036	0.129	-0.00305
2960	0.036	0.129	-0.00305
2960	0.036	0.129	-0.00305
2960	0.036	0.129	-0.00305
2960	0.036	0.129	-0.00305
2960	0.036	0.129	-0.00305
2960	0.036	0.129	-0.00305
2960	0.036	0.129	-0.00305
2960	0.036	0.129	-0.00305
2960	0.036	0.129	-0.00305
2960	0.036	0.129	-0.00305
2970	0.036	0.129	-0.00296
2970	0.036	0.129	-0.00296
2970	0.036	0.129	-0.00296
2970	0.036	0.129	-0.00296
2970	0.036	0.129	-0.00296
2970	0.036	0.129	-0.00306
2970	0.036	0.129	-0.00306
2970	0.036	0.129	-0.00306
2970	0.036	0.129	-0.00306
2970	0.036	0.129	-0.00306
2970	0.036	0.129	-0.00306
2970	0.036	0.129	-0.00306
2970	0.036	0.129	-0.00296
2970	0.036	0.129	-0.00296
2970	0.036	0.129	-0.00296
2970	0.036	0.129	-0.00296
2970	0.036	0.129	-0.00296
2970	0.036	0.13	-0.00296
2970	0.036	0.13	-0.00296
2970	0.036	0.13	-0.00286
2970	0.036	0.13	-0.00286
2980	0.036	0.13	-0.00278
2980	0.036	0.13	-0.00278
2980	0.036	0.129	-0.00278
2980	0.036	0.13	-0.00278
2980	0.036	0.13	-0.00268
2980	0.037	0.13	-0.00268
2980	0.037	0.13	-0.00268
2980	0.037	0.13	-0.00268
2980	0.037	0.13	-0.00258
2980	0.037	0.13	-0.00258
2980	0.037	0.13	-0.00258
2980	0.037	0.13	-0.00258
2980	0.037	0.13	-0.00258
2980	0.037	0.13	-0.00258
2980	0.037	0.13	-0.00258
2980	0.037	0.13	-0.00258
2980	0.037	0.13	-0.00258
2980	0.037	0.13	-0.00258
2980	0.037	0.13	-0.00258
2980	0.037	0.13	-0.00248
2980	0.037	0.13	-0.00248
2990	0.037	0.13	-0.00239
2990	0.037	0.13	-0.00239
2990	0.037	0.13	-0.00239
2990	0.037	0.13	-0.00239
2990	0.037	0.13	-0.00239
2990	0.037	0.13	-0.00239
2990	0.037	0.13	-0.00239
2990	0.037	0.13	-0.00239
2990	0.037	0.13	-0.00249
2990	0.037	0.13	-0.00249
2990	0.037	0.13	-0.00249
2990	0.036	0.13	-0.00239
2990	0.036	0.13	-0.00239
2990	0.036	0.13	-0.00239
2990	0.036	0.13	-0.00229
2990	0.036	0.13	-0.00229
2990	0.036	0.13	-0.00229
2990	0.036	0.13	-0.00229
2990	0.036	0.13	-0.00229
2990	0.036	0.13	-0.00229
2990	0.036	0.13	-0.00229
3000	0.036	0.13	-0.00221
3000	0.036	0.13	-0.00221
3000	0.036	0.13	-0.00221
3000	0.036	0.131	-0.00221
3000	0.036	0.131	-0.00221
3000	0.036	0.131	-0.00221
3000	0.036	0.131	-0.00221
3000	0.036	0.131	-0.00221
3000	0.036	0.131	-0.00221
3000	0.036	0.131	-0.00221
3000	0.036	0.131	-0.00221
3000	0.036	0.131	-0.00221
3000	0.036	0.131	-0.00221
3000	0.036	0.131	-0.00211
3000	0.036	0.131	-0.00211
3000	0.036	0.131	-0.00211
3000	0.036	0.131	-0.00211
3000	0.036	0.131	-0.00211
3000	0.036	0.131	-0.00211
3000	0.036	0.131	-0.00211
3010	0.037	0.131	-0.00202
3010	0.037	0.131	-0.00202
3010	0.037	0.131	-0.00202
3010	0.037	0.131	-0.00202
3010	0.037	0.131	-0.00202
3010	0.037	0.131	-0.00202
3010	0.037	0.131	-0.00202
3010	0.036	0.131	-0.00202
3010	0.036	0.131	-0.00202
3010	0.036	0.131	-0.00202
3010	0.036	0.131	-0.00202
3010	0.036	0.131	-0.00202
3010	0.036	0.131	-0.00202
3010	0.036	0.131	-0.00202
3010	0.036	0.131	-0.00202
3010	0.036	0.131	-0.00192
3010	0.036	0.131	-0.00192
3010	0.036	0.131	-0.00192
3010	0.036	0.131	-0.00182
3010	0.036	0.132	-0.00182
3010	0.036	0.132	-0.00182
3020	0.036	0.132	-0.00174
3020	0.036	0.132	-0.00174
3020	0.037	0.132	-0.00174
3020	0.037	0.132	-0.00174
3020	0.037	0.132	-0.00174
3020	0.037	0.132	-0.00174
3020	0.037	0.132	-0.00174
3020	0.037	0.132	-0.00174
3020	0.036	0.132	-0.00174
3020	0.036	0.132	-0.00184
3020	0.036	0.132	-0.00184
3020	0.036	0.132	-0.00184
3020	0.036	0.132	-0.00184
3020	0.036	0.132	-0.00184
3020	0.036	0.132	-0.00184
3020	0.036	0.132	-0.00184
3020	0.037	0.132	-0.00184
3020	0.037	0.132	-0.00174
3020	0.037	0.132	-0.00174
3020	0.037	0.132	-0.00174
3020	0.037	0.132	-0.00174
3030	0.037	0.132	-0.00165
3030	0.037	0.132	-0.00165
3030	0.036	0.132	-0.00165
3030	0.036	0.132	-0.00165
3030	0.036	0.132	-0.00165
3030	0.036	0.132	-0.00165
3030	0.036	0.132	-0.00155
3030	0.036	0.133	-0.00155
3030	0.036	0.133	-0.00155
3030	0.036	0.133	-0.00155
3030	0.036	0.133	-0.00155
3030	0.036	0.133	-0.00155
3030	0.037	0.133	-0.00155
3030	0.037	0.133	-0.00155
3030	0.037	0.133	-0.00155
3030	0.037	0.133	-0.00155
3030	0.037	0.133	-0.00155
3030	0.037	0.133	-0.00155
3030	0.037	0.133	-0.00155
3030	0.037	0.133	-0.00155
3030	0.037	0.133	-0.00155
3040	0.037	0.133	-0.00147
3040	0.037	0.133	-0.00147
3040	0.037	0.133	-0.00147
3040	0.037	0.133	-0.00157
3040	0.037	0.133	-0.00157
3040	0.037	0.133	-0.00157
3040	0.037	0.133	-0.00157
3040	0.037	0.133	-0.00157
3040	0.037	0.133	-0.00157
3040	0.037	0.133	-0.00147
3040	0.037	0.133	-0.00147
3040	0.037	0.133	-0.00147
3040	0.037	0.133	-0.00147
3040	0.037	0.133	-0.00147
3040	0.037	0.133	-0.00147
3040	0.037	0.133	-0.00147
3040	0.037	0.134	-0.00147
3040	0.037	0.134	-0.00147
3040	0.037	0.134	-0.00147
3040	0.037	0.134	-0.00147
3050	0.037	0.134	-0.00138
3050	0.037	0.134	-0.00138
3050	0.037	0.134	-0.00138
3050	0.037	0.134	-0.00128
3050	0.037	0.134	-0.00128
3050	0.037	0.134	-0.00128
3050	0.037	0.134	-0.00128
3050	0.037	0.134	-0.00128
3050	0.037	0.134	-0.00128
3050	0.037	0.134	-0.00128
3050	0.037	0.134	-0.00128
3050	0.037	0.134	-0.00128
3050	0.037	0.134	-0.00118
3050	0.037	0.134	-0.00118
3050	0.037	0.134	-0.00118
3050	0.037	0.134	-0.00118
3050	0.037	0.134	-0.00118
3050	0.037	0.134	-0.00128
3050	0.037	0.134	-0.00128
3050	0.037	0.134	-0.00128
3050	0.037	0.134	-0.00128
3060	0.037	0.134	-0.0012
3060	0.037	0.134	-0.0012
3060	0.037	0.134	-0.0012
3060	0.037	0.134	-0.0011
3060	0.037	0.135	-0.0011
3060	0.037	0.135	-0.0011
3060	0.037	0.135	-0.0011
3060	0.037	0.135	-0.0011
3060	0.037	0.135	-0.0011
3060	0.037	0.135	-0.0011
3060	0.037	0.135	-0.0011
3060	0.037	0.135	-0.0011
3060	0.037	0.135	-0.0011
3060	0.037	0.135	-0.0011
3060	0.037	0.135	-0.0012
3060	0.037	0.135	-0.0012
3060	0.037	0.135	-0.0012
3060	0.037	0.135	-0.0012
3060	0.037	0.135	-0.0012
3060	0.037	0.135	-0.0011
3060	0.037	0.135	-0.0011
3070	0.037	0.135	-0.00101
3070	0.037	0.135	-0.00101
3070	0.037	0.135	-0.00101
3070	0.037	0.135	-0.00101
3070	0.038	0.135	-0.00101
3070	0.038	0.135	-0.00101
3070	0.037	0.135	-0.00101
3070	0.037	0.135	-0.00101
3070	0.037	0.135	-0.00101
3070	0.037	0.135	-0.00101
3070	0.037	0.135	-0.00101
3070	0.038	0.135	-0.00111
3070	0.038	0.135	-0.00111
3070	0.038	0.136	-0.00111
3070	0.038	0.136	-0.00111
3070	0.038	0.136	-0.00111
3070	0.038	0.136	-0.00111
3070	0.038	0.136	-0.00111
3070	0.038	0.136	-0.00111
3070	0.038	0.136	-0.00111
3070	0.038	0.136	-0.00111
3080	0.038	0.136	-0.00103
3080	0.038	0.136	-0.000926297
3080	0.038	0.136	-0.000926297
3080	0.038	0.136	-0.000926297
3080	0.038	0.136	-0.000926297
3080	0.038	0.136	-0.000926297
3080	0.038	0.136	-0.000926297
3080	0.038	0.136	-0.000926297
3080	0.038	0.136	-0.000926297
3080	0.038	0.136	-0.000926297
3080	0.038	0.136	-0.000926297
3080	0.038	0.137	-0.000926297
3080	0.038	0.137	-0.000826297
3080	0.038	0.137	-0.000826297
3080	0.038	0.137	-0.000826297
3080	0.038	0.137	-0.000826297
3080	0.038	0.137	-0.000826297
3080	0.038	0.137	-0.000826297
3080	0.038	0.137	-0.000826297
3080	0.038	0.137	-0.000826297
3090	0.038	0.137	-0.000741277
3090	0.038	0.137	-0.000641277
3090	0.038	0.137	-0.000641277
3090	0.038	0.137	-0.000641277
3090	0.038	0.137	-0.000641277
3090	0.038	0.137	-0.000641277
3090	0.038	0.137	-0.000641277
3090	0.038	0.137	-0.000641277
3090	0.039	0.137	-0.000641277
3090	0.039	0.137	-0.000641277
3090	0.039	0.137	-0.000741277
3090	0.039	0.137	-0.000741277
3090	0.039	0.137	-0.000741277
3090	0.039	0.137	-0.000741277
3090	0.039	0.137	-0.000741277
3090	0.039	0.137	-0.000741277
3090	0.039	0.137	-0.000641277
3090	0.039	0.137	-0.000641277
3090	0.039	0.138	-0.000641277
3090	0.039	0.138	-0.000641277
3090	0.039	0.138	-0.000641277
3100	0.039	0.138	-0.000556256
3100	0.039	0.138	-0.000556256
3100	0.039	0.138	-0.000556256
3100	0.039	0.138	-0.000556256
3100	0.039	0.138	-0.000556256
3100	0.039	0.138	-0.000556256
3100	0.039	0.138	-0.000556256
3100	0.039	0.138	-0.000556256
3100	0.039	0.138	-0.000556256
3100	0.039	0.138	-0.000556256
3100	0.039	0.138	-0.000556256
3100	0.039	0.138	-0.000556256
3100	0.039	0.138	-0.000556256
3100	0.039	0.138	-0.000556256
3100	0.039	0.138	-0.000556256
3100	0.039	0.138	-0.000556256
3100	0.039	0.138	-0.000556256
3100	0.039	0.138	-0.000456256
3100	0.039	0.138	-0.000456256
3100	0.039	0.138	-0.000456256
3100	0.039	0.138	-0.000456256
3110	0.039	0.138	-0.000371236
3110	0.039	0.138	-0.000371236
3110	0.039	0.139	-0.000371236
3110	0.039	0.139	-0.000471236
3110	0.039	0.139	-0.000471236
3110	0.04	0.139	-0.000471236
3110	0.04	0.139	-0.000471236
3110	0.04	0.139	-0.000471236
3110	0.04	0.139	-0.000371236
3110	0.04	0.139	-0.000371236
3110	0.04	0.139	-0.000371236
3110	0.04	0.139	-0.000371236
3110	0.039	0.139	-0.000271236
3110	0.039	0.139	-0.000271236
3110	0.039	0.139	-0.000271236
3110	0.039	0.139	-0.000271236
3110	0.04	0.139	-0.000371236
3110	0.04	0.139	-0.000371236
3110	0.04	0.139	-0.000371236
3110	0.04	0.139	-0.000371236
3110	0.04	0.139	-0.000371236
3120	0.04	0.139	-0.000286216
3120	0.04	0.139	-0.000386216
3120	0.04	0.139	-0.000286216
3120	0.04	0.14	-0.000286216
3120	0.04	0.14	-0.000286216
3120	0.04	0.14	-0.000286216
3120	0.04	0.14	-0.000186216
3120	0.04	0.14	-0.000186216
3120	0.04	0.14	-0.000186216
3120	0.04	0.14	-8.62161e-05
3120	0.04	0.14	-8.62161e-05
3120	0.04	0.14	-8.62161e-05
3120	0.04	0.14	-8.62161e-05
3120	0.04	0.14	-8.62161e-05
3120	0.04	0.14	-8.62161e-05
3120	0.04	0.14	-8.62161e-05
3120	0.04	0.14	-8.62161e-05
3120	0.04	0.14	-8.62161e-05
3120	0.04	0.14	-8.62161e-05
3120	0.04	0.14	-8.62161e-05
3130	0.04	0.14	9.88041e-05
3130	0.04	0.14	9.88041e-05
3130	0.041	0.14	9.88041e-05
3130	0.041	0.14	9.88041e-05
3130	0.041	0.14	-1.1959e-06
3130	0.041	0.14	-1.1959e-06
3130	0.041	0.14	-1.1959e-06
3130	0.041	0.14	-1.1959e-06
3130	0.041	0.14	-1.1959e-06
3130	0.041	0.14	-1.1959e-06
3130	0.041	0.14	-0.000101196
3130	0.041	0.141	-0.000101196
3130	0.041	0.141	-1.1959e-06
3130	0.041	0.141	-1.1959e-06
3130	0.041	0.141	-1.1959e-06
3130	0.041	0.141	9.88041e-05
3130	0.041	0.141	9.88041e-05
3130	0.041	0.141	9.88041e-05
3130	0.041	0.141	0.000198804
3130	0.041	0.141	0.000198804
3130	0.041	0.141	0.000198804
3140	0.042	0.141	0.000283824
3140	0.042	0.141	0.000283824
3140	0.042	0.141	0.000283824
3140	0.042	0.141	0.000283824
3140	0.042	0.141	0.000283824
3140	0.042	0.141	0.000283824
3140	0.042	0.141	0.000183824
3140	0.042	0.141	0.000183824
3140	0.042	0.141	0.000183824
3140	0.042	0.141	0.000183824
3140	0.042	0.141	0.000183824
3140	0.042	0.141	0.000183824
3140	0.042	0.141	0.000183824
3140	0.042	0.141	0.000183824
3140	0.042	0.141	0.000183824
3140	0.042	0.141	0.000183824
3140	0.042	0.141	0.000183824
3140	0.042	0.141	0.000183824
3140	0.042	0.142	0.000183824
3140	0.042	0.142	0.000183824
3140	0.042	0.142	0.000183824
3150	0.043	0.142	0.000268844
3150	0.043	0.142	0.000268844
3150	0.043	0.142	0.000268844
3150	0.043	0.142	0.000268844
3150	0.043	0.142	0.000268844
3150	0.043	0.142	0.000268844
3150	0.043	0.142	0.000268844
3150	0.043	0.142	0.000268844
3150	0.043	0.142	0.000368844
3150	0.043	0.142	0.000368844
3150	0.043	0.142	0.000368844
3150	0.043	0.142	0.000368844
3150	0.043	0.142	0.000468844
3150	0.043	0.142	0.000468844
3150	0.043	0.142	0.000468844
3150	0.043	0.142	0.000468844
3150	0.043	0.142	0.000468844
3150	0.043	0.142	0.000468844
3150	0.043	0.142	0.000468844
3150	0.043	0.142	0.000468844
3150	0.043	0.142	0.000568844
3160	0.043	0.142	0.000653865
3160	0.043	0.142	0.000653865
3160	0.043	0.143	0.000653865
3160	0.043	0.143	0.000653865
3160	0.043	0.143	0.000753865
3160	0.043	0.143	0.000753865
3160	0.043	0.143	0.000753865
3160	0.043	0.143	0.000653865
3160	0.043	0.143	0.000653865
3160	0.044	0.143	0.000653865
3160	0.044	0.143	0.000653865
3160	0.044	0.143	0.000653865
3160	0.044	0.143	0.000653865
3160	0.044	0.143	0.000653865
3160	0.044	0.143	0.000653865
3160	0.044	0.143	0.000653865
3160	0.044	0.143	0.000653865
3160	0.044	0.143	0.000553865
3160	0.044	0.143	0.000553865
3160	0.044	0.143	0.000553865
3170	0.044	0.143	0.000638885
3170	0.044	0.143	0.000638885
3170	0.045	0.143	0.000638885
3170	0.045	0.143	0.000638885
3170	0.045	0.143	0.000638885
3170	0.045	0.143	0.000638885
3170	0.045	0.143	0.000638885
3170	0.045	0.143	0.000638885
3170	0.045	0.143	0.000738885
3170	0.045	0.143	0.000738885
3170	0.045	0.144	0.000738885
3170	0.045	0.144	0.000738885
3170	0.045	0.144	0.000738885
3170	0.045	0.144	0.000838885
3170	0.045	0.144	0.000838885
3170	0.045	0.144	0.000838885
3170	0.045	0.144	0.000838885
3170	0.045	0.144	0.000938885
3170	0.045	0.144	0.000938885
3170	0.046	0.144	0.000938885
3170	0.046	0.144	0.00104
3180	0.046	0.144	0.00112
3180	0.046	0.144	0.00112
3180	0.046	0.144	0.00112
3180	0.046	0.144	0.00122
3180	0.046	0.144	0.00122
3180	0.046	0.144	0.00122
3180	0.046	0.144	0.00112
3180	0.046	0.144	0.00112
3180	0.046	0.144	0.00112
3180	0.046	0.144	0.00112
3180	0.046	0.144	0.00112
3180	0.046	0.144	0.00112
3180	0.046	0.144	0.00112
3180	0.047	0.144	0.00112
3180	0.047	0.144	0.00112
3180	0.047	0.144	0.00122
3180	0.047	0.144	0.00122
3180	0.047	0.144	0.00122
3180	0.047	0.144	0.00122
3180	0.047	0.144	0.00122
3180	0.047	0.144	0.00112
3190	0.047	0.145	0.00121
3190	0.047	0.145	0.00121
3190	0.047	0.145	0.00121
3190	0.047	0.145	0.00121
3190	0.047	0.145	0.00111
3190	0.047	0.145	0.00111
3190	0.047	0.145	0.00111
3190	0.047	0.145	0.00111
3190	0.048	0.145	0.00111
3190	0.048	0.145	0.00121
3190	0.048	0.145	0.00121
3190	0.048	0.145	0.00121
3190	0.048	0.145	0.00131
3190	0.048	0.145	0.00141
3190	0.048	0.145	0.00141
3190	0.048	0.145	0.00151
3190	0.048	0.145	0.00151
3190	0.048	0.145	0.00161
3190	0.048	0.145	0.00161
3190	0.048	0.145	0.00161
3190	0.048	0.145	0.00161
3200	0.048	0.145	0.00169
3200	0.048	0.145	0.00159
3200	0.048	0.145	0.00159
3200	0.049	0.145	0.00159
3200	0.049	0.145	0.00159
3200	0.049	0.145	0.00149
[truncated: 1,664 more rows]

## Sheet: Figure 2i
Figure 2i
Original Membrane			Ca-SAT Membrane			Mn-SAT Membrane
pH value	Zeta Potential / mV		pH value	Zeta Potential / mV		pH value	Zeta Potential / mV
8.88947	-1.25433		8.51225	-1.87122		8.95915	-11.381
8.32135	-1.02212		7.74148	-1.29075		8.35903	-7.10627
7.99333	-0.86468		7.20164	-1.25489		7.75058	-4.74744
7.51139	-0.77798		6.74311	-1.23644		7.36894	-3.8133
7.06369	-0.60484		6.3473	-1.15489		6.80658	-2.91984
6.12439	-0.3972		6.02818	-0.97962		6.25619	-2.34431
5.46648	0.2439		5.77492	-0.89504		5.85614	-2.03476
4.94373	0.31546		5.55616	-0.87754		5.60779	-1.56571
			5.35059	-0.76944		5.30387	-1.4271
			5.1502	-0.5901

## Sheet: Figure 3a
Figure 3a
2 Theta (degree)	Intensity (a.u.)
	NaCl	LiCl	RbCl	MgCl2	CaCl2	AlCl3	NH4Cl
4	498	522	518	501	486	551	479
4.02	520	496	514	480	527	553	516
4.04	509	478	473	505	487	523	493
4.06	516	502	503	514	476	531	502
4.08	509	514	479	497	510	491	494
4.1	534	494	486	528	471	531	484
4.12	536	498	462	490	462	495	503
4.14	535	475	546	544	486	488	545
4.16	469	514	512	488	464	502	509
4.18	489	480	476	472	526	513	531
4.2	467	545	498	474	487	478	464
4.22	477	525	459	503	474	519	496
4.24	524	553	485	464	491	504	531
4.26	473	493	489	534	501	470	511
4.28	448	478	493	498	521	487	492
4.3	473	494	459	499	486	484	497
4.32	479	510	460	457	495	429	519
4.34	495	445	478	511	506	480	499
4.36	491	513	482	500	526	550	496
4.38	517	481	531	473	490	485	480
4.4	489	494	493	485	477	496	500
4.42	545	478	509	448	478	491	490
4.44	509	513	490	496	453	478	450
4.46	448	511	475	414	504	470	499
4.48	497	511	482	492	530	500	464
4.5	503	505	473	480	488	483	564
4.52	458	509	500	495	507	480	482
4.54	480	552	499	508	508	527	455
4.56	483	493	502	499	492	548	528
4.58	484	550	496	488	509	487	484
4.6	479	555	491	504	473	436	500
4.62	488	525	454	515	506	445	518
4.64	489	509	495	491	508	501	490
4.66	508	508	525	478	506	482	471
4.68	506	571	463	512	466	501	489
4.7	520	536	497	524	509	521	491
4.72	475	518	485	474	497	488	496
4.74	528	539	506	467	475	469	528
4.76	498	549	495	506	500	491	497
4.78	502	558	472	476	519	491	512
4.8	526	527	530	496	529	483	521
4.82	531	532	482	479	498	500	539
4.84	496	562	524	509	525	477	516
4.86	524	524	486	521	533	534	472
4.88	552	555	485	551	522	513	527
4.9	552	562	527	504	520	525	522
4.92	553	593	519	501	559	546	538
4.94	560	612	567	555	539	544	488
4.96	584	592	520	575	556	553	539
4.98	648	597	575	580	618	612	516
5	695	598	560	549	585	595	540
5.02	646	644	580	596	597	598	513
5.04	699	636	575	602	642	662	543
5.06	740	656	558	645	652	685	538
5.08	749	649	582	621	703	701	543
5.1	760	663	546	676	683	711	550
5.12	747	678	583	680	773	716	586
5.14	795	717	602	747	856	793	550
5.16	799	738	612	740	835	746	553
5.18	874	755	648	746	968	798	591
5.2	920	769	602	741	955	818	616
5.22	856	796	598	761	991	847	616
5.24	944	816	683	818	1016	916	652
5.26	999	821	669	817	1029	893	677
5.28	988	859	711	855	1120	1001	678
5.3	987	923	719	890	1118	996	657
5.32	986	904	697	924	1135	985	709
5.34	966	925	703	878	1160	970	685
5.36	1082	979	610	918	1187	993	733
5.38	1086	943	718	877	1247	1026	798
5.4	1083	1003	751	956	1209	994	775
5.42	1147	1013	750	963	1253	1080	831
5.44	1144	1120	765	1051	1256	1034	830
5.46	1113	1081	780	1060	1241	1029	857
5.48	1152	1103	774	1037	1286	1038	860
5.5	1193	1187	816	981	1313	1044	888
5.52	1221	1152	868	1028	1343	1114	846
5.54	1181	1182	844	1060	1347	1091	885
5.56	1247	1220	858	1073	1367	1087	950
5.58	1271	1232	830	1087	1364	1129	985
5.6	1256	1213	903	1057	1350	1118	1014
5.62	1257	1225	917	1087	1334	1143	1066
5.64	1256	1237	918	1037	1369	1141	1100
5.66	1228	1267	928	1092	1338	1143	1088
5.68	1260	1220	938	1094	1319	1077	1155
5.7	1251	1252	984	1045	1277	1089	1143
5.72	1302	1242	958	1058	1247	1114	1170
5.74	1305	1312	987	1056	1325	1158	1209
5.76	1296	1312	1017	1087	1294	1128	1254
5.78	1287	1278	994	1054	1296	1060	1239
5.8	1212	1338	961	1088	1288	1047	1302
5.82	1271	1267	984	1080	1203	1109	1297
5.84	1314	1271	1033	1078	1281	1070	1353
5.86	1360	1290	1086	1130	1241	1141	1349
5.88	1305	1321	1081	1109	1236	1008	1371
5.9	1310	1270	1049	1020	1219	1017	1438
5.92	1338	1301	1120	1058	1185	1012	1478
5.94	1362	1279	1070	1058	1216	1016	1472
5.96	1342	1309	1099	1085	1242	1058	1565
5.98	1285	1337	1103	1031	1231	1044	1527
6	1310	1287	1157	1032	1177	1010	1545
6.02	1325	1282	1181	1034	1198	1010	1515
6.04	1325	1275	1199	1002	1210	978	1569
6.06	1300	1225	1211	1075	1132	1004	1608
6.08	1320	1258	1162	1044	1082	1014	1580
6.1	1303	1271	1235	1015	1170	972	1618
6.12	1355	1201	1214	1017	1127	995	1669
6.14	1378	1211	1211	1011	1091	946	1694
6.16	1288	1277	1201	1010	1128	936	1683
6.18	1269	1215	1256	1013	1086	1025	1713
6.2	1315	1232	1223	1042	1159	941	1677
6.22	1378	1271	1259	1030	1094	932	1714
6.24	1276	1233	1228	988	1036	910	1762
6.26	1307	1163	1309	993	1054	897	1677
6.28	1319	1202	1280	1038	1049	911	1736
6.3	1261	1195	1281	978	1000	882	1684
6.32	1245	1249	1250	951	1014	899	1680
6.34	1294	1182	1326	950	1031	914	1644
6.36	1313	1160	1279	933	1013	893	1630
6.38	1224	1239	1313	967	1020	907	1637
6.4	1285	1200	1223	954	979	893	1715
6.42	1275	1201	1231	965	1009	908	1651
6.44	1249	1249	1296	984	961	892	1636
6.46	1221	1174	1294	893	981	877	1679
6.48	1307	1146	1251	966	916	908	1540
6.5	1260	1162	1243	1004	1013	862	1573
6.52	1208	1112	1286	936	935	928	1621
6.54	1268	1127	1290	928	950	887	1601
6.56	1271	1139	1254	923	953	875	1498
6.58	1199	1127	1299	917	899	825	1498
6.6	1240	1127	1298	873	906	898	1507
6.62	1273	1080	1260	913	942	883	1510
6.64	1210	1054	1239	927	900	871	1427
6.66	1265	1130	1250	888	933	841	1449
6.68	1250	1148	1205	851	938	833	1406
6.7	1165	1093	1195	907	890	795	1393
6.72	1223	1026	1238	840	923	823	1350
6.74	1208	1080	1206	906	914	874	1381
6.76	1228	1009	1271	851	898	814	1372
6.78	1284	1059	1217	858	882	837	1332
6.8	1158	1125	1256	867	858	782	1225
6.82	1135	1125	1232	890	861	828	1206
6.84	1183	1031	1241	885	875	854	1292
6.86	1235	1004	1293	872	825	812	1218
6.88	1195	1042	1239	903	869	770	1218
6.9	1148	1061	1263	839	853	784	1216
6.92	1188	933	1243	801	848	733	1193
6.94	1195	975	1176	781	839	775	1200
6.96	1136	999	1207	885	872	790	1163
6.98	1134	1011	1215	833	837	798	1125
7	1123	979	1173	819	829	730	1116
7.02	1117	946	1210	824	809	782	1097
7.04	1142	982	1180	848	796	758	1130
7.06	1121	1006	1123	846	725	737	1048
7.08	1124	900	1221	796	814	754	1032
7.1	1125	927	1061	839	799	817	1054
7.12	1072	913	1121	758	781	749	994
7.14	1083	937	1127	813	814	771	973
7.16	1098	899	1109	799	762	716	962
7.18	1044	892	1081	810	738	716	1008
7.2	1140	904	1049	789	742	727	952
7.22	1108	902	1110	768	777	722	958
7.24	1062	826	1118	773	746	700	923
7.26	1067	929	1053	784	762	774	897
7.28	1061	902	1077	785	794	709	887
7.3	1021	869	1082	845	756	713	913
7.32	1051	850	1095	751	766	708	914
7.34	1033	858	1041	772	752	732	811
7.36	990	863	1070	785	739	768	850
7.38	1034	850	1005	780	737	726	854
7.4	1051	920	1038	854	710	743	850
7.42	976	859	1015	753	706	643	821
7.44	1057	818	971	763	695	746	879
7.46	971	816	1015	752	704	701	851
7.48	958	838	986	748	740	706	848
7.5	970	834	986	780	727	669	801
7.52	938	864	968	753	717	677	870
7.54	970	769	980	775	716	710	784
7.56	979	799	967	768	702	665	844
7.58	931	856	1007	751	661	697	817
7.6	980	804	954	732	722	660	797
7.62	968	809	948	798	684	695	713
7.64	955	767	947	691	683	672	788
7.66	962	766	973	784	674	707	820
7.68	922	760	953	732	690	678	751
7.7	955	775	966	712	682	672	734
7.72	933	824	962	706	708	722	757
7.74	962	770	967	703	670	632	728
7.76	966	741	924	705	636	684	715
7.78	938	742	910	793	689	636	744
7.8	901	763	924	739	708	724	706
7.82	975	696	879	706	642	704	674
7.84	913	741	931	712	667	659	737
7.86	887	766	961	683	646	695	731
7.88	939	813	898	707	629	682	708
7.9	849	772	866	733	690	667	689
7.92	850	758	930	716	682	662	701
7.94	818	726	907	702	628	673	679
7.96	905	801	865	710	651	691	674
7.98	951	727	865	743	634	678	639
8	845	739	877	760	657	639	677
8.02	908	720	829	726	666	682	656
8.04	855	696	913	705	614	636	699
8.06	891	677	836	692	628	617	615
8.08	849	764	814	687	646	671	623
8.1	874	738	816	676	669	624	669
8.12	855	736	863	685	566	626	644
8.14	886	704	846	694	631	637	644
8.16	814	701	864	667	664	630	602
8.18	820	719	812	695	613	657	648
8.2	850	713	857	676	672	639	638
8.22	840	697	827	682	603	595	608
8.24	827	706	773	731	602	624	627
8.26	807	672	828	658	614	637	629
8.28	850	714	777	695	634	651	656
8.3	867	707	795	641	599	641	569
8.32	801	665	790	650	649	691	619
8.34	880	736	769	661	630	604	613
8.36	817	656	856	676	590	650	580
8.38	843	714	791	691	578	604	561
8.4	779	701	805	682	606	651	582
8.42	807	676	765	675	603	641	593
8.44	823	641	774	652	618	621	575
8.46	743	622	755	644	619	628	620
8.48	804	635	763	675	629	607	611
8.5	784	663	731	705	637	631	578
8.52	802	667	763	697	585	628	583
8.54	793	636	734	644	554	599	569
8.56	831	607	770	684	571	607	613
8.58	790	657	757	676	571	615	562
8.6	755	641	741	661	584	640	566
8.62	774	643	747	712	580	615	557
8.64	776	620	772	656	571	596	561
8.66	771	638	763	635	528	625	591
8.68	750	650	729	678	624	595	577
8.7	735	633	756	672	563	631	554
8.72	718	654	717	660	551	610	529
8.74	783	665	725	619	609	564	529
8.76	765	601	679	616	540	562	554
8.78	724	655	747	589	567	570	592
8.8	738	634	731	608	541	601	553
8.82	655	629	741	668	563	588	581
8.84	759	645	692	642	569	588	584
8.86	741	615	649	632	591	540	542
8.88	749	609	771	652	587	559	549
8.9	734	600	659	641	573	544	537
8.92	744	621	667	653	587	592	543
8.94	719	680	668	644	539	592	549
8.96	755	642	702	648	575	553	560
8.98	734	614	650	617	561	571	574
9	745	639	692	647	549	598	529

## Sheet: Figure 3b
Figure 3b
	Interlayer Spacing (Ǻ)
Dry	13.862
DI water	15.13
NaCl	15.48
LiCl	15.5
RbCl	14.04
MgCl2	15.25
CaCl2	15.71
AlCl3	15.83
NH4Cl	14.36

## Sheet: Figure 3c
Figure 3c
2 Theta (degree)	Intensity (a.u.)
	NaCl	LiCl	RbCl	MgCl2	CaCl2	AlCl3	NH4Cl
4	515	500	520	476	515	513	566
4.02	468	503	507	485	468	511	542
4.04	528	503	567	516	528	504	532
4.06	485	494	541	475	485	489	493
4.08	552	524	490	520	552	487	474
4.1	500	519	511	503	500	533	505
4.12	487	495	510	492	487	514	498
4.14	476	503	497	482	476	503	521
4.16	492	472	531	489	492	475	511
4.18	517	504	492	509	517	494	509
4.2	461	483	505	513	461	492	487
4.22	503	481	529	487	503	460	472
4.24	532	463	482	488	532	517	516
4.26	479	503	499	554	479	476	448
4.28	473	460	466	498	473	493	494
4.3	505	481	486	508	505	532	466
4.32	492	495	465	500	492	521	528
4.34	500	505	443	475	500	476	449
4.36	503	471	501	511	503	487	496
4.38	518	469	463	490	518	482	525
4.4	501	463	465	466	501	496	538
4.42	484	529	512	470	484	497	510
4.44	508	475	502	510	508	517	459
4.46	481	501	505	478	481	470	520
4.48	488	437	491	520	488	477	494
4.5	531	508	495	460	531	490	484
4.52	509	513	477	513	509	523	465
4.54	514	507	514	490	514	486	473
4.56	483	462	483	462	483	449	444
4.58	492	495	504	516	492	477	462
4.6	497	487	499	502	497	513	492
4.62	467	514	497	469	467	441	480
4.64	498	519	472	475	498	459	500
4.66	477	496	461	475	477	471	477
4.68	492	467	468	515	492	500	461
4.7	485	451	523	515	485	489	476
4.72	479	486	496	483	479	492	477
4.74	443	492	495	487	443	518	515
4.76	498	510	450	481	498	501	508
4.78	436	490	493	549	436	528	495
4.8	488	502	476	521	488	547	512
4.82	520	520	460	549	520	458	508
4.84	509	486	505	600	509	532	549
4.86	535	511	489	556	535	488	581
4.88	473	549	514	583	473	562	543
4.9	474	509	449	588	474	542	553
4.92	476	527	493	610	476	622	532
4.94	503	556	491	644	503	602	574
4.96	479	571	515	619	479	648	614
4.98	509	620	523	608	509	702	629
5	550	643	518	700	550	743	658
5.02	542	649	525	720	542	753	695
5.04	563	697	577	752	563	841	733
5.06	602	744	626	801	602	942	789
5.08	602	797	637	804	602	943	785
5.1	656	900	689	880	656	988	843
5.12	677	979	732	934	677	1101	932
5.14	765	1097	768	1021	765	1179	970
5.16	793	1126	840	1024	793	1199	992
5.18	813	1279	929	1073	813	1264	1071
5.2	919	1276	997	1115	919	1279	1102
5.22	967	1328	1051	1236	967	1416	1219
5.24	988	1446	1116	1324	988	1478	1237
5.26	1131	1507	1243	1345	1131	1526	1316
5.28	1270	1481	1212	1499	1270	1494	1385
5.3	1282	1576	1217	1478	1282	1507	1379
5.32	1403	1562	1338	1613	1403	1614	1481
5.34	1484	1570	1359	1676	1484	1605	1485
5.36	1581	1651	1354	1759	1581	1603	1449
5.38	1671	1574	1410	1811	1671	1596	1470
5.4	1695	1568	1445	1859	1695	1648	1487
5.42	1795	1492	1370	2012	1795	1585	1478
5.44	1818	1545	1283	2023	1818	1617	1460
5.46	1833	1483	1266	1949	1833	1589	1489
5.48	1869	1423	1263	2021	1869	1592	1469
5.5	1803	1427	1210	1998	1803	1564	1520
5.52	1896	1453	1173	2084	1896	1531	1432
5.54	1812	1378	1088	2099	1812	1511	1397
5.56	1757	1399	1189	1993	1757	1484	1485
5.58	1778	1329	1120	1898	1778	1467	1416
5.6	1739	1290	1073	1989	1739	1451	1357
5.62	1645	1273	1029	1986	1645	1349	1282
5.64	1557	1248	1054	1857	1557	1332	1290
5.66	1560	1267	1001	1795	1560	1355	1256
5.68	1552	1212	984	1750	1552	1237	1289
5.7	1501	1197	917	1665	1501	1342	1172
5.72	1477	1173	922	1705	1477	1265	1253
5.74	1374	1197	964	1694	1374	1235	1248
5.76	1277	1141	908	1637	1277	1216	1198
5.78	1264	1142	974	1536	1264	1191	1225
5.8	1306	1135	865	1492	1306	1180	1177
5.82	1199	1053	856	1546	1199	1162	1164
5.84	1245	1129	832	1431	1245	1182	1109
5.86	1164	1085	857	1432	1164	1154	1085
5.88	1174	1052	819	1405	1174	1032	1212
5.9	1157	1052	815	1375	1157	1126	1044
5.92	1115	1002	855	1285	1115	1069	1113
5.94	1077	990	810	1252	1077	1046	1113
5.96	1092	985	794	1228	1092	1073	1119
5.98	959	989	824	1232	959	1093	1085
6	1046	1057	839	1235	1046	1009	1088
6.02	1030	904	766	1171	1030	1024	1100
6.04	1028	996	827	1153	1028	959	1097
6.06	1004	985	771	1142	1004	988	1029
6.08	915	934	752	1140	915	959	1011
6.1	975	955	730	1074	975	965	1059
6.12	962	924	779	1102	962	989	1025
6.14	930	912	723	1004	930	922	1033
6.16	906	966	752	1042	906	940	970
6.18	891	897	722	1049	891	943	1025
6.2	950	914	748	997	950	908	1002
6.22	910	891	755	1006	910	930	983
6.24	871	914	719	1070	871	902	954
6.26	924	899	725	1009	924	882	950
6.28	893	916	746	934	893	895	978
6.3	830	848	691	926	830	893	960
6.32	868	885	707	967	868	879	963
6.34	879	835	695	943	879	899	969
6.36	869	830	668	900	869	888	950
6.38	825	836	689	957	825	828	880
6.4	839	866	662	921	839	867	895
6.42	866	854	656	943	866	858	896
6.44	798	830	662	887	798	890	902
6.46	839	772	685	920	839	803	909
6.48	772	771	669	926	772	852	912
6.5	782	848	696	924	782	800	893
6.52	802	814	679	906	802	810	882
6.54	852	804	694	863	852	773	879
6.56	834	836	657	845	834	780	839
6.58	846	820	672	896	846	840	890
6.6	780	789	656	851	780	775	914
6.62	769	749	666	890	769	760	869
6.64	822	744	660	825	822	776	838
6.66	772	760	656	842	772	756	897
6.68	807	742	662	859	807	767	834
6.7	771	747	674	831	771	783	868
6.72	767	737	656	772	767	762	892
6.74	748	744	654	839	748	822	862
6.76	787	802	671	882	787	794	797
6.78	770	770	665	823	770	798	844
6.8	739	764	653	811	739	744	825
6.82	735	752	642	795	735	787	832
6.84	791	726	648	727	791	804	801
6.86	714	756	624	797	714	784	783
6.88	740	779	639	759	740	761	770
6.9	737	763	640	771	737	753	755
6.92	696	753	666	761	696	731	803
6.94	763	734	640	815	763	701	786
6.96	741	729	578	825	741	763	774
6.98	738	691	654	771	738	724	786
7	715	712	604	741	715	734	783
7.02	719	713	611	739	719	728	741
7.04	699	694	635	711	699	695	743
7.06	704	708	584	757	704	729	759
7.08	702	716	601	727	702	709	723
7.1	724	689	596	786	724	738	731
7.12	701	716	590	729	701	720	749
7.14	713	705	579	728	713	719	725
7.16	699	663	608	729	699	739	723
7.18	716	659	574	738	716	674	691
7.2	636	666	620	722	636	714	666
7.22	710	632	628	682	710	707	706
7.24	673	692	596	710	673	701	660
7.26	654	669	602	669	654	695	679
7.28	649	617	611	748	649	696	703
7.3	653	629	603	687	653	678	759
7.32	672	671	586	658	672	713	727
7.34	618	649	572	694	618	644	663
7.36	654	680	577	692	654	685	702
7.38	632	616	622	686	632	652	666
7.4	672	646	647	721	672	674	724
7.42	684	633	599	697	684	634	738
7.44	656	628	587	668	656	702	701
7.46	649	645	561	676	649	662	662
7.48	636	660	533	638	636	675	717
7.5	648	632	561	659	648	663	697
7.52	604	655	563	651	604	674	680
7.54	642	619	572	693	642	665	655
7.56	656	650	580	664	656	628	605
7.58	654	646	591	680	654	666	693
7.6	617	604	609	663	617	693	657
7.62	611	609	604	676	611	650	699
7.64	600	581	619	694	600	678	654
7.66	608	616	553	655	608	638	648
7.68	636	626	567	624	636	688	666
7.7	615	595	610	658	615	608	683
7.72	631	579	580	661	631	646	670
7.74	611	604	551	612	611	648	612
7.76	617	602	565	643	617	641	600
7.78	585	633	560	615	585	656	664
7.8	636	601	628	627	636	644	633
7.82	615	659	603	616	615	652	674
7.84	585	570	586	645	585	620	667
7.86	633	601	589	634	633	679	675
7.88	591	599	535	590	591	621	648
7.9	589	607	532	594	589	642	626
7.92	602	611	616	586	602	605	631
7.94	570	614	559	701	570	570	611
7.96	591	622	566	615	591	597	618
7.98	596	570	581	575	596	661	618
8	608	578	559	612	608	606	668
8.02	610	625	564	657	610	590	623
8.04	597	569	538	632	597	590	609
8.06	565	557	623	635	565	612	651
8.08	574	567	536	620	574	606	651
8.1	567	539	532	614	567	584	614
8.12	597	561	558	595	597	618	600
8.14	559	581	528	615	559	589	586
8.16	552	574	577	616	552	631	606
8.18	573	573	574	573	573	605	593
8.2	568	565	536	615	568	562	595
8.22	566	540	512	571	566	562	576
8.24	555	602	501	608	555	658	573
8.26	567	528	537	593	567	572	604
8.28	563	576	522	594	563	591	586
8.3	588	582	586	621	588	605	629
8.32	581	545	556	614	581	589	616
8.34	576	525	544	585	576	547	539
8.36	568	567	546	606	568	569	618
8.38	577	591	551	553	577	580	590
8.4	530	574	552	586	530	603	622
8.42	587	558	507	598	587	598	568
8.44	593	562	520	569	593	569	616
8.46	604	560	547	583	604	612	611
8.48	576	572	510	547	576	604	587
8.5	587	523	519	600	587	579	562
8.52	561	529	523	594	561	614	632
8.54	536	590	553	584	536	626	569
8.56	559	565	537	610	559	596	561
8.58	552	530	520	574	552	568	556
8.6	564	483	559	585	564	572	561
8.62	555	551	566	585	555	549	587
8.64	548	553	544	584	548	564	541
8.66	554	556	514	580	554	580	583
8.68	562	509	524	564	562	576	558
8.7	571	540	517	579	571	626	529
8.72	566	535	563	582	566	563	591
8.74	545	496	522	601	545	583	584
8.76	555	515	568	590	555	589	570
8.78	517	555	518	562	517	593	570
8.8	560	519	516	600	560	545	574
8.82	543	534	488	569	543	608	602
8.84	515	534	556	582	515	585	580
8.86	488	570	532	542	488	556	556
8.88	479	497	531	582	479	564	549
8.9	542	527	532	546	542	593	587
8.92	480	535	553	587	480	585	604
8.94	509	559	514	578	509	556	554
8.96	524	542	531	557	524	582	530
8.98	539	550	540	552	539	541	555

## Sheet: Figure 3d
Figure 3d
	Interlayer Spacing (Ǻ)
Dry	15.908
DI water	16.142
NaCl	16.127
LiCl	16.6
RbCl	16.54
MgCl2	16.08
CaCl2	16.19
AlCl3	16.55
NH4Cl	16.43

## Sheet: Figure 3e
Figure 3e
Different Amount of Sodium Alginate	Na		Mg		Al		Rb
	Interlayer Spacing (Ǻ)	Standard error	Interlayer Spacing (Ǻ)	Standard error	Interlayer Spacing (Ǻ)	Standard error	Interlayer Spacing (Ǻ)	Standard error
0.01	16.29	0.04359	16.15	0.07	16.9367	0.06658	14.09	0.01732
0.05	16.1433	0.02082	16.0667	0.02082	16.45	0.14	16.4	0.20075
0.1	16.15	0.01732	16.27	0.04583	16.34	0.01732	16.1433	0.09452

## Sheet: Figure 3f
Figure 3f
Crosslinked by Different Salt Solution	Na		Mg		Al		Rb
	Interlayer Spacing (Ǻ)	Standard error	Interlayer Spacing (Ǻ)	Standard error	Interlayer Spacing (Ǻ)	Standard error	Interlayer Spacing (Ǻ)	Standard error
Ca	16.1433	0.02082	16.0667	0.02082	16.45	0.14	16.4	0.20075
Ba	16.1567	0.06807	16.1667	0.02082	16.3767	0.04163	16.2033	0.02082
Mn	16.2733	0.05686	16.1533	0.04933	16.3767	0.05132	16.05	0.02646

[truncated: 28 more sheets: Figure 4a, Figure 4b, Figure 4c, Figure 4d, Figure 4e, Figure 4f, Figure 5a, Figure 5b, Supplementary Figure 1b, Supplementary Figure 2, Supplementary Figure 6, Supplementary Figure 7, Supplementary Figure 8, Supplementary Figure 10, Supplementary Figure 11, Supplementary Figure 12, Supplementary Figure 13 b, Supplementary Figure 13 c, Supplementary Figure 14 a, Supplementary Figure 14 b …]
